# Supplementary material for: Epigenetic Activation of a Subset of mRNAs by eIF4E Explains Its Effects on Cell Proliferation
Source: PLoS One. 2007 Feb 21;2(2):e242. doi: 10.1371/journal.pone.0000242 (PMC1797416; doi:10.1371/journal.pone.0000242)
Supplement: Table S1 — Transcriptionally regulated mRNAs in eIF4E-overexpressing 3T3 cells. Total RNA from eIF4E-induced NIH 3T3-tTA-eIF4E (-tet 5 hr) versus uninduced (+tet 5 hr) cells was compared to 3T3-tTA cells with and without tetracycline. Genes showing fold changes of >1.3 and SAM q<0.1 were considered significant. (0.02 MB XLS) [file pone.0000242.s001.xls]

## Sheet: NEW_TABLE_S1
Table S1. Transcriptionally regulated mRNAs in eIF4E-overexpressing 3T3 cells.
Identifier	Id	Gene symbol	Gene description	Score (d)	Numerator (r)	Denominator (s+s0)	Fold Change	q-value (%)
H3134G10	NM_007917	Eif4e	eukaryotic translation initiation factor 4E	8.07151	3.81494	0.472643	17.8881	0
H3130B02	NM_007917	Eif4e	eukaryotic translation initiation factor 4E	8.7026	3.7517	0.431101	16.1551	0
H3012A09	NM_007917	Eif4e	eukaryotic translation initiation factor 4E	6.34527	2.9072	0.458167	9.31436	0
H3089A10	NM_007917	Eif4e	eukaryotic translation initiation factor 4E	7.40165	2.69283	0.363815	7.18681	0
H3001D12	AI390550	LOC382252		1.41829	0.929527	0.655385	3.35544	2.03715
H3005H12	NM_178880	Son	Son cell proliferation protein	1.10479	0.712093	0.644553	3.03255	8.38145
H3009B06	NM_021429	Hs1bp3	HS1 binding protein 3	1.0522	0.703031	0.668154	2.96276	9.81543
H3039G04	NM_011319	Sars1	seryl-aminoacyl-tRNA synthetase	1.0818	0.636314	0.588201	2.45163	9.09101
H3046D08	NM_025814	1200009K13Rik		1.55378	0.830912	0.534766	2.38498	1.00278
H3138B11	NM_011340	Serpinf1	serine (or cysteine) peptidase inhibitor, clade F, member 1	1.28475	0.661539	0.514915	2.04623	3.42771
H3082H09	NM_153599	Cdk8	cyclin-dependent kinase 8	2.17576	0.78529	0.360926	1.91501	0
H3082C12	NM_009263	Spp1	secreted phosphoprotein 1	1.81091	0.601908	0.332379	1.6439	0
H3009F03	BG063630	H2afz		1.14799	0.45362	0.395142	1.55928	6.84492
H3138A04	BG074679	1300006C06Rik		1.78294	0.545065	0.305711	1.54079	0
H3127D03	NM_007542	Bgn	biglycan	1.10155	0.418413	0.37984	1.51535	8.38145
H3156H02	NM_027569	Spag9		1.33101	0.473411	0.355678	1.51197	2.97176
H3028D08	NM_175640	Plin		1.36463	0.456534	0.334549	1.50628	2.46398
H3112A12	NM_016904	Cks1		1.40189	0.472198	0.33683	1.50144	2.03715
H3047H01	NM_025804	D8Ertd325e		1.27844	0.440631	0.344664	1.49317	3.90772
H3139D02	NM_011655	Tubb5	tubulin, beta 5	1.19022	0.427649	0.359301	1.48321	5.87995
H3152H08	NM_011123	Plp		1.58055	0.459315	0.290604	1.44748	0.627956
H3140F08	NM_024213	D5Ertd249e		2.25906	0.499185	0.22097	1.43653	0
H3084H09	NM_013917	Pttg1	pituitary tumor-transforming 1	1.13834	0.391803	0.344187	1.43521	7.48358
H3148D08	NM_026144	Dhdds	dehydrodolichyl diphosphate synthase	1.60281	0.456828	0.285016	1.43227	0.627956
H3136A07	NM_007743	Col1a2	procollagen, type I, alpha 2	1.12237	0.382878	0.341134	1.42054	7.48358
H3090D12	NM_011900	Mpdu1	mannose-P-dolichol utilization defect 1	-2.00156	-0.588443	0.293992	0.698615	0
H3136C07	NM_009760	Bnip3	BCL2/adenovirus E1B interacting protein 1, NIP3	-2.56273	-0.544222	0.21236	0.694801	0
H3141C07	NM_180962	Cyhr1	cysteine and histidine rich 1	-2.06855	-0.621537	0.300469	0.684106	0
H3148D05	NM_007833	Dcn	decorin	-2.17593	-0.614446	0.282384	0.68002	0
H3136D06	NM_025858	6430628I05Rik		-1.85046	-0.840459	0.454189	0.677637	0
