# Supplementary material for: Epigenetic Activation of a Subset of mRNAs by eIF4E Explains Its Effects on Cell Proliferation
Source: PLoS One. 2007 Feb 21;2(2):e242. doi: 10.1371/journal.pone.0000242 (PMC1797416; doi:10.1371/journal.pone.0000242)
Supplement: Table S3 — Translationally regulated mRNAs in eIF4E-overexpressing 3T3 cells. Genes that experience a change in polysomal/total RNA ratio between 3T3-tTA-eIF4E and 3T3-tTA are shown. Fold changes of >1.3 and SAM q-value<0.1 were considered significant. (0.14 MB XLS) [file pone.0000242.s003.xls]

## Sheet: NEW_TABLE_S2
Table S3. Translationally regulated mRNAs in eIF4E-overexpressing 3T3 cells.
Identifier	Accession	Gene ID	Gene Description	Score (d)	Numerator (r)	Denominator (s+s0)	Fold Change	q-value (%)
H3109B02	NM_026617	0610007H07Rik		1.23725	0.480073	0.388015	1.50222	5.70141
H3085G04	NM_018854	0610009H04Rik		1.14735	0.4512	0.393255	1.47531	7.94532
H3140H07	NM_026661	0610011L14Rik		1.13762	0.43235	0.380048	1.45744	7.94532
H3109F02	NM_021554	0610012D09Rik		1.19418	0.387142	0.32419	1.36214	6.41062
H3141B12	NM_023372	0610025G13Rik		1.22326	0.458564	0.37487	1.47988	6.079
H3122F02	NM_023372	0610025G13Rik		2.06617	0.530048	0.256537	1.46015	0
H3155G09	NM_025336	0610041L09Rik		1.63375	0.789439	0.483207	2.06064	0.646747
H3127H03	BU705249	1100001I22Rik		1.18537	0.674258	0.568816	2.03367	6.65369
H3087G09	NM_019979	1110001C03Rik		1.4755	0.630551	0.427349	1.73179	1.65719
H3027D02	NM_177730	1110001C20Rik		1.22772	0.70634	0.575325	2.17781	5.86257
H3027A01	NM_177730	1110001C20Rik		1.11559	0.445951	0.399744	1.51214	8.6371
H3029H10	BG065337	1110001K21Rik		2.99575	1.01084	0.337426	2.1057	0
H3125B10	NM_023464	1110003H09Rik		1.24678	0.62171	0.498651	1.81511	5.49658
H3024C03	BG172385	1110008B24Rik		2.04717	0.56833	0.277617	1.51217	0
H3121D04	NM_026817	1110031N17Rik		1.4358	0.371956	0.259058	1.30969	2.03369
H3064A03	NM_026844	1110046L09Rik		1.39769	0.446318	0.319325	1.40874	2.31484
H3143C09	AK017613	1110054H05Rik		1.1256	0.63304	0.562402	2.0936	8.42473
H3020F02	NM_176843	1110055N21Rik		1.25775	0.843966	0.671014	2.55912	5.19485
H3114C02	NM_025360	1200002G13Rik		2.85606	1.38038	0.483317	3.05242	0
H3147F01	NM_024181	1200006L06Rik		1.12867	0.385773	0.341794	1.37566	8.12886
H3101A02	NM_027900	1300003K24Rik		1.2669	0.573705	0.452843	1.68787	5.11223
H3072A03	NM_026892	1500010M16Rik		1.65721	0.708392	0.427461	1.81551	0.548526
H3153B01	NM_197990	1700025G04Rik		1.12062	0.639194	0.570395	2.09366	8.6371
H3105H10	NM_023544	1700027M01Rik		1.26881	0.731526	0.576547	2.43936	4.93464
H3100F04	BG071572	1700036D21Rik		1.14422	0.57368	0.501371	1.82748	7.94532
H3053A05	NM_028521	1700048E23Rik		1.24228	0.442152	0.355919	1.43684	5.70141
H3100E09	BC050816	1700071K18Rik		1.38509	0.500305	0.361207	1.50027	2.51988
H3114A09	NM_145925	1810010L20Rik		1.58034	0.630696	0.399088	1.66274	0.81235
H3096A07	NM_024461	1810037I17Rik		1.21036	0.458382	0.378716	1.48906	6.26215
H3081B08	NM_029377	1810054G18Rik		2.73327	0.78303	0.286481	1.75892	0
H3071C08	NM_175009	1810057B09Rik		2.63422	0.936546	0.35553	2.02061	0
H3085H04	NM_026434	2010004P11Rik		1.25868	0.616326	0.489661	1.85958	5.19485
H3076H03	BC029841	2010008E23Rik		1.21237	0.564586	0.465686	1.68056	6.26215
H3079C03	BG069706	2010317E24Rik		1.34933	0.470708	0.348845	1.45339	3.05689
H3142D08	BC056365	2210404G23Rik		1.1439	0.893933	0.781477	3.13135	7.94532
H3012E02	NM_172702	2310004K20Rik		1.4662	0.555206	0.37867	1.57682	1.75857
H3037B09	NM_023197	2310008H09Rik		1.30661	0.51396	0.393354	1.55183	4.09291
H3068D10	XM_132137	2310011G06Rik		1.10133	0.52409	0.475869	1.71409	9.48297
H3057C02	NM_025525	2310020H19Rik		1.66878	0.596001	0.357149	1.60939	0.38361
H3069D02	NM_027096	2310032D16Rik		1.20157	0.400487	0.333303	1.37119	6.41062
H3141E09	AK017916	2310047O13Rik		1.14949	0.344276	0.299503	1.3063	7.94532
H3113F04	BG072675	2400004O09Rik		1.30882	1.06776	0.815816	5.44113	4.09291
H3005F10	NM_022423	2410016F01Rik		1.62392	1.27522	0.785276	3.66259	0.646747
H3077G10	NM_026113	2410016F19Rik		1.54001	0.852011	0.55325	2.27062	0.963156
H3071A09	NM_025565	2600017H08Rik		1.21048	0.546761	0.451691	1.66372	6.26215
H3006E05	NM_028112	2610007A16Rik		1.11026	0.544563	0.490481	1.72548	8.93929
H3143C03	BG075095	2700016E08Rik		1.19934	0.631938	0.526903	2.07646	6.41062
H3017D08	BG064254	2700079K05Rik		1.15611	0.514301	0.444853	1.62058	7.39703
H3104B03	NM_025615	2810004N23Rik		1.13438	0.559073	0.492845	1.72232	8.12886
H3030G10	BC014875	2810031L11Rik		1.11189	0.350557	0.31528	1.32172	8.93929
H3030F08	NM_175190	2900010J23Rik		1.2126	0.809299	0.667408	2.51127	6.26215
H3057E11	NM_025849	3110001D03Rik		1.19345	0.452542	0.379187	1.47736	6.41062
H3117F04	BG073013	3110027H23Rik		1.35297	0.947201	0.700092	3.05054	3.05689
H3124H04	BU515287	3110041P15Rik		2.15049	0.627618	0.291848	1.58171	0
H3057C08	NM_173866	4631422C05Rik		1.36283	0.665792	0.488538	1.93365	2.81314
H3130H04	NM_175205	4632419I22Rik		1.60959	0.848132	0.526923	2.29503	0.81235
H3140A04	NM_026127	4833420G17Rik		1.12995	0.40928	0.362211	1.4159	8.12886
H3011E03	NM_177767	4930415J21Rik		2.42144	0.729431	0.301238	1.70175	0
H3131C05	NM_029035	4930422J18Rik		1.15158	0.509469	0.442409	1.61199	7.39703
H3114E10	NM_029454	4930513H15Rik		2.02465	0.800815	0.395533	1.93243	0
H3041G09	NM_026594	4930517K11Rik		1.57209	0.487627	0.310177	1.44712	0.81235
H3055C02	NM_026353	4930570C03Rik		1.3164	0.705206	0.535709	2.02606	4.00744
H3151C03	NM_025740	4931428D14Rik		1.09491	0.536104	0.489634	1.77285	9.76769
H3148F01	NM_025745	4933407N01Rik		1.23069	0.418309	0.339899	1.4056	5.86257
H3155E09	BC046406	4933425L03Rik		1.40872	0.608645	0.432056	1.70583	2.31484
H3088B09	AK017056	4933434I06Rik		1.37389	0.489558	0.356331	1.47761	2.59988
H3113B04	AK047968	5033406L14Rik		1.31663	1.27181	0.965961	8.3175	4.00744
H3010F02	NM_172823	5330415H22Rik		1.12518	0.552053	0.490637	1.75768	8.42473
H3133H10	BG074341	5330421F07Rik		1.9717	1.2509	0.634429	3.37464	0
H3122G12	NM_024242	5430416A05Rik		1.14893	0.504273	0.438907	1.62184	7.94532
H3107B05	NM_027799	5530600A18Rik		1.1441	0.462568	0.404307	1.51359	7.94532
H3077B10	BC059053	5730445M16Rik		1.39666	1.26383	0.904894	5.68059	2.51988
H3158E02	NM_025690	5730555F13Rik		1.24834	0.430841	0.345132	1.41334	5.49658
H3054A08	NM_153164	6030411K04Rik		1.58305	1.01515	0.641262	3.1205	0.81235
H3055A02	NM_027539	6330415M09Rik		1.34149	0.56385	0.420317	1.65047	3.34021
H3080H09	NM_025781	9030409E16Rik		1.13644	0.629636	0.554043	1.94026	8.12886
H3142F09	NM_026343	9030425C21Rik		1.19881	0.873276	0.728454	3.1852	6.41062
H3109D10	NM_025780	9030625G08Rik		1.37934	0.994296	0.720848	3.69252	2.53102
H3134F01	BC050251	9430004D19Rik		1.17263	0.637663	0.543787	2.06843	7.2565
H3086E12	NM_145414	9830109N13Rik		1.16225	1.19291	1.02638	10.7215	7.39703
H3109A01	NM_177201	9830141C09Rik		1.54611	1.20376	0.778575	4.34603	0.963156
H3081E01	NM_172587	A530086E13Rik		1.39682	1.55177	1.11093	15.2033	2.31484
H3068G03	NM_133857	AA939927		1.49609	0.775548	0.518381	2.09405	1.45304
H3102D02	NM_023190	Acinus		1.45959	0.760507	0.52104	2.12079	1.75857
H3033B10	NM_021330	Acp1	acid phosphatase 1, soluble	1.41992	0.50451	0.355309	1.50137	2.31072
H3007F03	XM_204236	Adamts9		1.14999	0.868917	0.755585	2.8633	7.94532
H3068E03	AK077824	AF013969		1.6517	0.787699	0.476903	2.05962	0.548526
H3133H04	XM_141455	AI315119		1.25983	0.65697	0.521477	2.01759	5.11223
H3130E08	BG074074	AL022610		1.24541	0.576741	0.463094	1.76148	5.49658
H3157B09	NM_009656	Aldh2	aldehyde dehydrogenase 2, mitochondrial	1.22796	0.48262	0.393025	1.52142	5.86257
H3032G02	NM_198010	Ankrd17	ankyrin repeat domain 17	1.25215	0.870731	0.695391	3.06321	5.19485
H3014B09	NM_013469	Anxa11	annexin A11	1.24462	0.407325	0.327269	1.38073	5.49658
H3009H09	NM_007457	Ap1s1	adaptor protein complex AP-1, sigma 1	1.22482	0.377279	0.308028	1.33818	6.079
H3019A08	NM_023142	Arpc1b	actin related protein 2/3 complex, subunit 1B	1.4449	1.06308	0.735741	3.84229	1.81608
H3114D08	NM_019824	Arpc3	actin related protein 2/3 complex, subunit 3	1.5545	0.587068	0.377658	1.62027	0.81235
H3119A04	NM_007506	Atp5g1	ATP synthase, H+ transporting, mitochondrial F0 complex, subunit c (subunit 9), isoform 1	1.75816	0.459932	0.261598	1.39359	0.38361
H3077F08	NM_080467	Atp6v0a4	ATPase, H+ transporting, lysosomal V0 subunit A4	1.1464	0.443769	0.387098	1.45982	7.94532
H3082C04	NM_027828	AU019489		1.9926	0.914092	0.458743	2.19844	0
H3002E12	BM941955	Aurkb	aurora kinase B	1.46736	0.903868	0.615983	2.48751	1.75857
H3151C06	NM_172525	B130017I01Rik		1.46235	0.703116	0.480812	1.87653	1.75857
H3005F09	NM_057171	Bat3	HLA-B-associated transcript 3	1.95576	1.16557	0.595968	2.86976	0
H3155B01	BG076055	Becn1	beclin 1 (coiled-coil, myosin-like BCL2-interacting protein)	1.41996	0.502859	0.354136	1.50283	2.31072
H3136C07	NM_009760	Bnip3	BCL2/adenovirus E1B interacting protein 1, NIP3	1.5718	0.583979	0.371536	1.59685	0.81235
H3015E02	AK036798	Braf	Braf transforming gene	1.10512	0.530403	0.479952	1.72703	9.48297
H3081B06	NM_172872	C130031J23		1.38565	0.404682	0.292052	1.3534	2.51988
H3121B10	NM_146047	C130052I12Rik	RIKEN cDNA C130052I12 gene	1.80689	0.908113	0.502585	2.28519	0.38361
H3100F03	BG071571	C430041I18Rik		1.21611	0.450795	0.370685	1.47009	6.26215
H3122C11	BE981286	C530047H08Rik		1.13697	0.76781	0.67531	2.80134	8.12886
H3108B12	NM_009788	Calb1	calbindin-28K	1.257	0.991101	0.788464	4.16746	5.19485
H3055H05	NM_025821	Carhsp1	calcium regulated heat stable protein 1	1.52762	0.5596	0.366322	1.57147	1.27592
H3080A02	NM_022309	Cbfb	core binding factor beta	1.6299	0.452841	0.277834	1.39524	0.646747
H3097E03	NM_007621	Cbr2	carbonyl reductase 2	1.82138	0.607687	0.333642	1.58658	0.300986
H3066D08	NM_010761	Ccndbp1	cyclin D-type binding-protein 1	1.18845	0.645788	0.543386	2.03489	6.65369
H3114G12	NM_016892	Ccs	copper chaperone for superoxide dismutase	1.39184	0.623748	0.448147	1.73808	2.51988
H3114H02	NM_133654	Cd34	CD34 antigen	1.22683	0.613166	0.499799	1.82607	5.86257
H3004B08	NM_007658	Cdc25a	cell division cycle 25 homolog A (S. cerevisiae)	1.22813	0.575139	0.468303	1.6779	5.86257
H3097D03	NM_009876	Cdkn1c	cyclin-dependent kinase inhibitor 1C (P57)	1.15781	0.640184	0.552925	2.15558	7.39703
H3081B02	NM_138651	Cds2	CDP-diacylglycerol synthase (phosphatidate cytidylyltransferase) 2	1.18025	0.561898	0.476085	1.71193	7.01078
H3150D03	BG075685	Cetn3	centrin 3	1.23088	0.560265	0.455174	1.69253	5.86257
H3130B08	NM_007700	Chuk	conserved helix-loop-helix ubiquitous kinase	1.30745	0.685136	0.524023	1.95894	4.09291
H3112A12	NM_016904	Cks1		1.44283	0.545752	0.378252	1.57031	2.03369
H3119A08	NM_033444	Clic1	chloride intracellular channel 1	1.59797	0.717941	0.449284	1.90443	0.81235
H3155F09	NM_021538	Cope	coatomer protein complex, subunit epsilon	1.19225	0.541908	0.454527	1.64975	6.41062
H3064E03	NM_009939	Cops2	COP9 (constitutive photomorphogenic) homolog, subunit 2 (Arabidopsis thaliana)	1.48206	0.694102	0.468335	1.86787	1.6106
H3009E08	NM_007750	Cox8a	cytochrome c oxidase, subunit VIIIa	1.11751	0.561069	0.502069	1.80802	8.6371
H3064F04	NM_007752	Cp	ceruloplasmin	1.28953	0.432175	0.335141	1.41105	4.37723
H3044A03	NM_019922	Crtap	cartilage associated protein	1.5217	0.457657	0.300753	1.41135	1.27592
H3103D05	NM_145953	Cth	cystathionase (cystathionine gamma-lyase)	1.22992	0.483856	0.393404	1.51028	5.86257
H3051F10	NM_008176	Cxcl1	chemokine (C-X-C motif) ligand 1	3.06163	1.80545	0.589701	4.79632	0
H3119B09	NM_007805	Cyb561	cytochrome b-561	1.9656	0.63833	0.32475	1.62775	0
H3085F02	AK129168	D030023K18		1.20201	0.459502	0.382279	1.481	6.41062
H3129D04	BG073974	D11Bwg0434e	DNA segment, Chr 11, Brigham & Women's Genetics 0434 expressed	1.50689	0.640544	0.425078	1.72809	1.45304
H3027F03	BG065124	D11Bwg0554e		2.85245	0.800743	0.280721	1.77685	0
H3082A11	NM_148673	D11Ertd730e	DNA segment, Chr 11, ERATO Doi 730, expressed	1.11222	0.666088	0.598884	2.2196	8.93929
H3026H05	NM_176983	D11Moh45		1.39218	0.540353	0.388134	1.57541	2.51988
H3006B08	BC037390	D14Abb1e		1.48036	0.782762	0.528766	2.1731	1.6106
H3054A06	BC057024	D17Ertd441e		1.94744	1.02721	0.527467	2.56707	0
H3036B12	NM_026373	D19Ertd144e		1.19688	0.58033	0.484868	1.78699	6.41062
H3081G02	NM_153525	D7Ertd743e		1.49608	0.953293	0.637192	3.0721	1.45304
H3156G09	NM_133188	Dazap1	DAZ associated protein 1	1.17772	0.414324	0.351803	1.40712	7.01078
H3079B08	NM_178788	Dctd		1.83583	0.721631	0.393082	1.77885	0.300986
H3111G08	NM_026384	Dgat2	diacylglycerol O-acyltransferase 2	1.50289	0.456362	0.303657	1.41545	1.45304
H3006A11	NM_007856	Dhcr7	7-dehydrocholesterol reductase	1.11938	0.876238	0.782792	4.03559	8.6371
H3123C02	BG073493	Dnmt3a	DNA methyltransferase 3A	1.10697	0.359982	0.325196	1.33419	8.93929
H3029D04	BG065288	Doc2a	double C2, alpha	1.11282	0.461132	0.414379	1.50216	8.93929
H3021F04	BG064592	Dph2l2		1.13044	0.57108	0.505184	1.75979	8.12886
H3101H04	NM_177343	E030025C11Rik		1.26859	0.531006	0.418578	1.61174	4.93464
H3055E09	AK050381	E130301L11Rik		1.64807	0.686007	0.416248	1.77925	0.548526
H3091D07	NM_172662	E330008O22Rik		1.74508	0.569256	0.326205	1.54354	0.38361
H3064A09	NM_007904	Ednrb	endothelin receptor type B	1.23184	0.703025	0.570712	2.25062	5.86257
H3137D10	NM_175344	F730003B03Rik		1.58713	0.599052	0.377445	1.64625	0.81235
H3139G08	NM_007990	Fau	Finkel-Biskis-Reilly murine sarcoma virus (FBR-MuSV) ubiquitously expressed (fox derived)	1.24059	0.552645	0.445468	1.6398	5.70141
H3109H04	NM_010186	Fcgr1	Fc receptor, IgG, high affinity I	1.22636	0.931686	0.759718	3.72219	5.86257
H3142F12	AK033429	Fgd4	FYVE, RhoGEF and PH domain containing 4	1.11577	0.413548	0.37064	1.41603	8.6371
H3140A12	NM_008021	Foxm1	forkhead box M1	1.19403	0.440914	0.369265	1.45206	6.41062
H3058B12	NM_010267	Gdap1	ganglioside-induced differentiation-associated-protein 1	2.0059	0.713523	0.355712	1.72465	0
H3122H03	NM_023040	Gfer	growth factor, erv1 (S. cerevisiae)-like (augmenter of liver regeneration)	1.19922	0.690176	0.575519	2.18652	6.41062
H3106C06	BU525619	Gnai1	guanine nucleotide binding protein, alpha inhibiting 1	1.17421	0.927206	0.789641	3.61655	7.01078
H3106F07	NM_008138	Gnai2	guanine nucleotide binding protein, alpha inhibiting 2	1.09789	0.405133	0.369011	1.41764	9.76769
H3028A07	NM_176911	Gnaq	guanine nucleotide binding protein, alpha q polypeptide	1.45715	0.407088	0.279373	1.35038	1.81608
H3037B04	BU555412	Gng5	guanine nucleotide binding protein (G protein), gamma 5 subunit	1.19705	0.519708	0.434158	1.62006	6.41062
H3085B07	NM_019425	Gnpnat1	glucosamine-phosphate N-acetyltransferase 1	1.099	0.546408	0.497186	1.74139	9.76769
H3099B11	NM_030677	Gpx2	glutathione peroxidase 2	1.15816	0.583006	0.503392	1.95963	7.39703
H3114A05	NM_008162	Gpx4	glutathione peroxidase 4	1.58931	0.960143	0.604128	2.7889	0.81235
H3080F10	NM_080289	Grhpr	glyoxylate reductase/hydroxypyruvate reductase	1.27075	0.51043	0.401675	1.5656	4.93464
H3015B10	NM_010368	Gus		1.14254	0.417968	0.365825	1.43669	7.94532
H3009D10	NM_016750	H2afz		1.1454	0.354588	0.309575	1.31834	7.94532
H3130E05	NM_008231	Hdgf	hepatoma-derived growth factor	1.11169	0.662433	0.595877	2.2957	8.93929
H3093B10	NM_178610	Hrb2		1.12249	0.576594	0.513673	1.8242	8.42473
H3078E12	BG069645	Ian1		1.68719	1.39193	0.824995	5.48426	0.38361
H3099C09	NM_184052	Igf1	insulin-like growth factor 1	1.41878	0.72247	0.509218	2.02995	2.31072
H3039H04	BC056469	Ipo9	importin 9	1.33797	0.492382	0.368006	1.50767	3.44376
H3031F12	BG065487	Itga5	integrin alpha 5 (fibronectin receptor alpha)	1.5013	0.742017	0.49425	2.01721	1.45304
H3102A12	BG071690	Kctd6		1.27446	0.998759	0.783671	4.08427	4.68509
H3026E05	NM_023579	Kpnb3		1.1255	0.531355	0.472107	1.64622	8.42473
H3067E03	NM_008640	Laptm4a	lysosomal-associated protein transmembrane 4A	1.66324	0.511706	0.307656	1.47091	0.38361
H3080B04	NM_025681	Lix1	limb expression 1 homolog (chicken)	1.27464	0.477288	0.374451	1.48901	4.68509
H3063C08	BG068242	LOC209387		1.41224	0.532094	0.376772	1.55928	2.31484
H3126C11	BG073635	LOC277939		1.2256	0.988392	0.806457	4.72325	6.079
H3125H04	NM_025649	Mad2l1bp	MAD2L1 binding protein	1.14615	0.446937	0.389945	1.4743	7.94532
H3132A02	BG074195	Maged2	melanoma antigen, family D, 2	1.29363	0.473239	0.365821	1.48742	4.37723
H3082B10	NM_026160	Map1lc3		1.1608	0.376859	0.324656	1.35175	7.39703
H3087C09	AK076593	Mc7		1.11443	0.618377	0.554881	2.00701	8.6371
H3154F09	NM_010789	Meis1	myeloid ecotropic viral integration site 1	1.21391	0.578528	0.476584	1.78921	6.26215
H3121B04	NM_198616	MGC67311		1.50916	0.840112	0.556675	2.36165	1.27592
H3019C07	NM_010798	Mif	macrophage migration inhibitory factor	1.71777	0.722885	0.420826	1.84662	0.38361
H3059G08	NM_175217	Mmd2	monocyte to macrophage differentiation-associated 2	1.11075	0.441941	0.397878	1.50829	8.93929
H3054D07	NM_028152	Mms19l	MMS19 (MET18 S. cerevisiae)-like	1.93408	0.788921	0.407905	1.89791	0
H3029H04	NM_008613	Mns1	meiosis-specific nuclear structural protein 1	1.09993	0.347926	0.316316	1.31858	9.48297
H3065D08	NM_010816	Morc		1.48662	0.821253	0.55243	2.32957	1.59707
H3082A06	NM_020021	Mos	Moloney sarcoma oncogene	1.1535	1.19271	1.034	9.85113	7.39703
H3030A04	NM_026759	Mrpl13	mitochondrial ribosomal protein L13	1.31005	0.431409	0.329308	1.40454	4.00744
H3101D10	NM_026310	Mrpl18	mitochondrial ribosomal protein L18	1.68994	1.27271	0.753111	4.50322	0.38361
H3043E09	NM_010827	Msc	musculin	1.10563	0.41041	0.3712	1.42327	8.93929
H3134A02	NM_018857	Msln	mesothelin	1.63445	0.973915	0.595867	2.66933	0.646747
H3098B09	NM_198109	mSSH-1L		1.36623	0.556268	0.407156	1.6137	2.81314
H3013D11	NM_008630	Mt2	metallothionein 2	1.12735	0.636965	0.565013	2.0169	8.42473
H3143G03	BC003858	Mtap	methylthioadenosine phosphorylase	1.72021	1.3796	0.801997	5.13009	0.38361
H3140B04	BG074849	Mtpn	myotrophin	1.6931	0.484963	0.286435	1.43035	0.38361
H3136G02	NM_010860	Myln		1.33499	0.742095	0.555881	2.05734	3.44376
H3109B10	BC046444	Myo5b	myosin Vb	1.38367	0.923115	0.667151	3.15264	2.51988
H3009C09	NM_027175	Ndufaf1	NADH dehydrogenase (ubiquinone) 1 alpha subcomplex, assembly factor 1	1.24112	0.47403	0.381938	1.50524	5.70141
H3098A08	NM_029272	Ndufs7	NADH dehydrogenase (ubiquinone) Fe-S protein 7	1.28424	0.518929	0.404075	1.57225	4.68509
H3133D04	AK044019	Ndufv2	NADH dehydrogenase (ubiquinone) flavoprotein 2	1.52472	0.848247	0.556331	2.38128	1.27592
H3150B02	NM_008692	Nfyc	nuclear transcription factor-Y gamma	1.14233	0.6828	0.597725	2.10721	7.94532
H3026D05	NM_008707	Nmt1	N-myristoyltransferase 1	1.14465	0.372419	0.325355	1.34679	7.94532
H3111F05	NM_019435	Np15		2.41773	0.741111	0.306532	1.72067	0
H3091E10	NM_019738	Nupr1	nuclear protein 1	1.75103	0.569864	0.325444	1.54756	0.38361
H3054C09	NM_033541	Oas1c	2'-5' oligoadenylate synthetase 1C	1.17185	0.401975	0.343025	1.38967	7.2565
H3066D05	NM_033541	Oas1c	2'-5' oligoadenylate synthetase 1C	1.18851	0.395423	0.332705	1.37599	6.65369
H3119D12	NM_020573	Osbpl1a	oxysterol binding protein-like 1A	1.11135	0.469831	0.422757	1.54347	8.93929
H3054D08	BC037450	Pace4		1.33943	0.635411	0.474389	1.81914	3.34021
H3122D02	NM_023876	Pax6	paired box gene 6	1.36353	0.580111	0.425448	1.67556	2.81314
H3116C09	NM_018764	Pcdh7	protocadherin 7	1.17063	0.470002	0.401496	1.50304	7.2565
H3063G08	NM_011995	Pclo	piccolo (presynaptic cytomatrix protein)	1.30552	0.404168	0.309583	1.36506	4.09291
H3011A03	NM_008786	Pcmt1	protein-L-isoaspartate (D-aspartate) O-methyltransferase 1	1.28013	0.37645	0.294072	1.3293	4.68509
H3121H04	NM_022889	Pes1	pescadillo homolog 1, containing BRCT domain (zebrafish)	1.13669	0.497249	0.437452	1.63298	8.12886
H3155B10	NM_172783	Phka2	phosphorylase kinase alpha 2	1.52577	0.504173	0.330438	1.48485	1.27592
H3081F04	BC053105	Phkb	phosphorylase kinase beta	1.42531	0.51801	0.363436	1.52266	2.06356
H3134C02	BG074363	Pigq	phosphatidylinositol glycan, class Q	1.50378	0.641746	0.426756	1.71838	1.45304
H3083C04	NM_013872	Pmm1	phosphomannomutase 1	1.14739	0.603141	0.525661	1.91095	7.94532
H3054C06	NM_008889	Ppp1r14b	protein phosphatase 1, regulatory (inhibitor) subunit 14B	1.99112	0.948134	0.476182	2.19731	0
H3068A09	NM_133819	Ppp1r15b	protein phosphatase 1, regulatory (inhibitor) subunit 15b	1.45621	0.547224	0.375786	1.5742	1.81608
H3145H10	NM_016764	Prdx4	peroxiredoxin 4	1.59011	0.662482	0.416626	1.74917	0.81235
H3077G08	NM_011159	Prkdc	protein kinase, DNA activated, catalytic polypeptide	1.3261	0.856099	0.645578	2.53317	3.7427
H3024F08	NM_011871	Prkra	protein kinase, interferon inducible double stranded RNA dependent activator	1.35312	0.458424	0.338791	1.43312	3.05689
H3139A09	NM_133900	Psph	phosphoserine phosphatase	1.50398	0.397859	0.264537	1.33504	1.45304
H3082D08	NM_029546	Pwp2h	PWP2 (periodic tryptophan protein) homolog, yeast	1.18943	0.774856	0.651453	2.45796	6.65369
H3070A12	NM_024236	Qdpr	quininoid dihydropteridine reductase	1.223	0.640801	0.523957	2.02193	6.079
H3144F09	NM_144875	Rab7l1	RAB7, member RAS oncogene family-like 1	1.15564	0.553228	0.478721	1.75079	7.39703
H3121E08	NM_009058	Ralgds	ral guanine nucleotide dissociation stimulator	1.34562	0.589593	0.438156	1.72268	3.05689
H3091E03	NM_021326	Rbak		1.17243	0.611539	0.521598	1.9071	7.2565
H3097G07	NM_015754	Rbbp9	retinoblastoma binding protein 9	1.17318	0.614918	0.524146	1.83356	7.01078
H3030F02	NM_019712	Rbx1	ring-box 1	1.49344	0.563222	0.377131	1.58683	1.59707
H3045B07	BG066543	Rce1	RCE1 homolog, prenyl protein peptidase (S. cerevisiae)	1.21746	0.513226	0.421555	1.58477	6.079
H3035F09	BG065824	Rce1	RCE1 homolog, prenyl protein peptidase (S. cerevisiae)	1.16558	0.408758	0.35069	1.40662	7.2565
H3155E02	NM_173402	Rgs12		1.31347	0.56121	0.427272	1.65565	4.00744
H3124H02	AK041247	Rnf11	ring finger protein 11	1.5509	0.560447	0.361369	1.5681	0.81235
H3069F03	NM_013894	Rnf17	ring finger protein 17	1.16844	0.501502	0.429207	1.60203	7.2565
H3083G09	NM_182999	Rnf20	Ring finger protein 20	1.65551	0.785458	0.474451	2.02331	0.548526
H3055B09	NM_178164	Rod1	ROD1 regulator of differentiation 1 (S. pombe)	1.48984	0.732806	0.491868	1.97843	1.59707
H3068C03	CF751120	Rpa1	replication protein A1	2.55231	0.94605	0.370664	2.04923	0
H3113D04	NM_009076	Rpl12	ribosomal protein L12	1.67806	0.866734	0.516511	2.16116	0.38361
H3079A02	NM_009076	Rpl12	ribosomal protein L12	1.28668	0.529048	0.411173	1.58673	4.37723
H3111G11	NM_016738	Rpl13	ribosomal protein L13	1.39725	0.479847	0.343423	1.45958	2.31484
H3087E03	BU953171	Rpl15	ribosomal protein L15	1.72158	1.18437	0.687955	3.96828	0.38361
H3027H01	NM_025586	Rpl15	ribosomal protein L15	1.15007	0.664016	0.577368	2.16482	7.94532
H3122C08	NM_022891	Rpl23	ribosomal protein L23	1.18451	0.494458	0.417436	1.55975	6.65369
H3013F03	NM_022891	Rpl23	ribosomal protein L23	1.23517	0.415247	0.336187	1.39547	5.86257
H3030E08	NM_009080	Rpl26	ribosomal protein L26	1.13847	0.362722	0.318604	1.33247	7.94532
H3042C11	BG066381	Rpl27		2.05364	1.1771	0.573178	2.95883	0
H3004G11	NM_009082	Rpl29		1.88342	0.536935	0.285086	1.48096	0
H3016G06	NM_009082	Rpl29		1.15369	0.346623	0.300447	1.30915	7.39703
H3064D10	NM_172086	Rpl32		1.7153	0.557592	0.32507	1.52423	0.38361
H3117C06	BG072983	Rpl35	ribosomal protein L35	1.41047	0.473437	0.335659	1.45741	2.31484
H3133F06	NM_026069	Rpl37	ribosomal protein L37	1.28501	0.401447	0.312407	1.36518	4.37723
H3106G02	BG072098	Rpl39	ribosomal protein L39	1.48339	0.574202	0.387088	1.61288	1.6106
H3144G03	NM_013721	Rpl7a	ribosomal protein L7a	2.0156	0.802471	0.398129	1.91394	0
H3114C12	NM_026533	Rps13		1.49382	0.523976	0.350762	1.52013	1.59707
H3118C12	NM_170669	Rps15a	ribosomal protein S15a	1.75345	0.788757	0.449832	1.99229	0.38361
H3145D11	NM_011297	Rps24	ribosomal protein S24	1.82696	0.627878	0.343674	1.62123	0.300986
H3145D12	NM_011297	Rps24	ribosomal protein S24	2.18256	0.651045	0.298294	1.6117	0
H3035A02	NM_011772	Rps26	ribosomal protein S26	1.92776	0.587483	0.30475	1.54822	0
H3120B03	NM_011772	Rps26	ribosomal protein S26	1.25079	0.459599	0.367447	1.45985	5.19485
H3115E08	NM_016959	Rps3a	ribosomal protein S3a	1.86686	0.545582	0.292246	1.49243	0
H3122C10	NM_011300	Rps7	ribosomal protein S7	1.80451	0.674035	0.373528	1.70792	0.38361
H3130A06	NM_017475	Rragc	Ras-related GTP binding C	1.39107	1.03872	0.746703	4.17913	2.51988
H3058C08	NM_025846	Rras2	related RAS viral (r-ras) oncogene homolog 2	1.3712	0.442983	0.323061	1.40784	2.59988
H3153F01	BC031849	Sdha	succinate dehydrogenase complex, subunit A, flavoprotein (Fp)	1.16996	0.656156	0.560838	2.29944	7.2565
H3107E09	BF118727	Sf3b2	splicing factor 3b, subunit 2	1.14331	0.408672	0.357446	1.41315	7.94532
H3032A09	NM_011399	Slc25a17	solute carrier family 25 (mitochondrial carrier, peroxisomal membrane protein), member 17	1.20818	0.399621	0.330762	1.37301	6.26215
H3081D10	NM_028756	Slc35a5	solute carrier family 35, member A5	1.12129	0.550905	0.491313	1.77385	8.42473
H3133F04	BE987560	Snrpd2	small nuclear ribonucleoprotein D2	1.2988	0.708142	0.545229	2.02588	4.32356
H3113H04	NM_017472	Snx3	sorting nexin 3	2.09739	1.43358	0.683507	4.09186	0
H3108B05	NM_012058	Srp9	signal recognition particle 9	1.43285	0.39497	0.275654	1.33738	2.06356
H3047A07	NM_009279	Ssr4	signal sequence receptor, delta	1.34344	0.490219	0.364898	1.49291	3.34021
H3095B05	NM_138672	Stab1	stabilin 1	1.11766	0.355551	0.318122	1.3223	8.6371
H3021C04	NM_011508	Sui1-rs1		2.01758	0.519185	0.257331	1.45036	0
H3047A09	NM_020047	Tacstd2	tumor-associated calcium signal transducer 2	1.1328	0.495124	0.437078	1.59297	8.12886
H3066C11	AK030878	Taf3		1.48544	0.440055	0.296245	1.38969	1.59707
H3010A08	NM_028602	Tex19	testis expressed gene 19	1.23808	0.466748	0.376993	1.47707	5.70141
H3007E03	BG063459	Tex261	testis expressed gene 261	1.19944	0.824697	0.687569	2.62412	6.41062
H3064H04	NM_009360	Tfam	transcription factor A, mitochondrial	1.10959	0.508643	0.458405	1.60816	8.93929
H3032A01	NM_016897	Timm23	translocase of inner mitochondrial membrane 23 homolog (yeast)	1.57452	0.611855	0.388597	1.64135	0.81235
H3070G02	NM_019571	Tm4sf9		1.57415	0.478831	0.304183	1.43648	0.81235
H3054A05	BG067399	Tmod2	tropomodulin 2	1.97579	1.40814	0.712694	4.72956	0
H3004G08	BG063243	Tnfrsf9	tumor necrosis factor receptor superfamily, member 9	1.72415	1.27988	0.742324	4.60866	0.38361
H3152B10	BG075818	Tomm20	translocase of outer mitochondrial membrane 20 homolog (yeast)	1.86952	0.764003	0.408663	1.85251	0
H3038G11	NM_024214	Tomm20	translocase of outer mitochondrial membrane 20 homolog (yeast)	1.77336	0.721116	0.406638	1.82704	0.38361
H3100F09	NM_173391	Tph2		1.30093	0.748671	0.575488	2.31044	4.32356
H3108C03	NM_011637	Trex1	three prime repair exonuclease 1	1.44733	0.794435	0.548898	2.2319	1.81608
H3059G03	NM_011638	Trfr		1.13619	0.653119	0.574834	2.3698	8.12886
H3110E02	BI683675	Trim21	tripartite motif protein 21	1.23466	0.500902	0.4057	1.55498	5.86257
H3054E05	AY251388	Trim46	tripartite motif protein 46	1.20096	0.813538	0.677405	2.97593	6.41062
H3088D08	BG070536	Trim6		1.32558	0.543309	0.409866	1.60189	3.7427
H3097C03	NM_011657	Tulp3	tubby-like protein 3	1.22244	0.487356	0.398675	1.53743	6.079
H3023B05	NM_019803	Ube2g2	ubiquitin-conjugating enzyme E2G 2	1.13488	0.617726	0.544311	1.88134	8.12886
H3045C02	NM_009456	Ube2l3	ubiquitin-conjugating enzyme E2L 3	1.71157	0.546704	0.319417	1.51232	0.38361
H3115G03	NM_026219	Uqcrb	ubiquinol-cytochrome c reductase binding protein	1.21561	0.572955	0.471333	1.7806	6.26215
H3001F04	NM_009526	Wnt6	wingless-related MMTV integration site 6	1.37234	0.804686	0.586362	2.22034	2.59988
H3012A08	NM_026553	Yif1		1.27973	0.796365	0.62229	2.58361	4.68509
H3092A04	BE988006	Za20d1	zinc finger, A20 domain containing 1	1.2485	0.801901	0.642293	3.04921	5.49658
H3117B03	NM_022981	Zfp110	zinc finger protein 110	1.23145	0.451922	0.366983	1.46729	5.86257
H3030H09	NM_019574	Zfp278	zinc finger protein 278	1.83607	0.8164	0.444645	1.96814	0.300986
H3056B03	NM_022409	Zfp296	zinc finger protein 296	1.17539	0.390194	0.331971	1.36493	7.01078
H3101D09	NM_025411	1110049F12Rik		-1.43761	-0.777654	0.540937	0.716533	1.6106
H3041B09	NM_025410	1110049G11Rik		-1.41857	-0.754045	0.531555	0.722256	1.65719
H3103A06	NM_175134	1110054N06Rik		-1.25793	-0.670715	0.533189	0.752016	3.62623
H3040E04	NM_026395	1110060F11Rik		-1.52851	-0.619423	0.405245	0.706565	1.01963
H3110F12	NM_025830	1300010O06Rik		-1.3889	-0.809503	0.582837	0.698615	1.87135
H3056H05	NM_172371	1700007D07Rik		-1.62602	-0.922953	0.567614	0.676957	0.698718
H3036B01	AK005772	1700008I05Rik		-1.51191	-0.721176	0.476997	0.704338	1.01963
H3088D12	CB527297	1700020H17Rik		-2.29112	-0.53292	0.232603	0.695246	0
H3114H01	NM_025463	1810009A15Rik		-1.26202	-0.485655	0.384822	0.763887	3.62623
H3048F11	NM_028217	2210407G14Rik		-1.61528	-0.641789	0.397323	0.694648	0.801807
H3054F12	AK033397	2310007D03Rik		-2.11652	-0.914184	0.431927	0.58208	0
H3046C09	NM_172716	2310035N15Rik		-1.29548	-0.79268	0.611882	0.732905	2.86152
H3088A06	CB587604	2310047N01Rik		-1.63706	-0.735	0.448976	0.673871	0.698718
H3110D11	CB573182	2310057G13Rik		-1.18099	-0.605582	0.512775	0.752693	5.49658
H3091E05	NM_025879	2410002O22Rik		-1.3012	-0.475487	0.365421	0.760038	2.81314
H3115C05	AK052489	2410003B16Rik		-1.5186	-0.941635	0.620069	0.663617	1.01963
H3051C11	AK034740	2410008B13Rik		-1.59198	-1.03865	0.652427	0.638678	0.954346
H3070F06	BG068911	2410017C19Rik		-1.811	-0.550239	0.303832	0.702486	0.584003
H3082D06	NM_133754	2410043F08Rik		-1.40443	-0.568619	0.404876	0.735429	1.75857
H3010B04	AK004869	2410118I19Rik		-1.78798	-0.655079	0.36638	0.685477	0.584003
H3025D03	BC048854	2610002J02Rik		-1.25699	-0.524452	0.417227	0.762658	3.62623
H3023A11	XM_130548	2610101J03Rik		-1.47888	-0.6887	0.465688	0.722896	1.34925
H3013E12	NM_026529	2700062C07Rik		-1.43403	-0.625396	0.43611	0.717483	1.6106
H3114D06	NM_197996	2700063A19Rik		-1.54057	-0.573867	0.372504	0.712784	0.954346
H3110C03	BC050856	2700073G19Rik		-1.48679	-0.798206	0.536866	0.690383	1.34925
H3108G10	AK049498	2700078E11Rik		-1.36818	-0.494108	0.361144	0.756434	2.06356
H3099C06	BC046909	2810006K23Rik		-1.33953	-0.456516	0.340804	0.760262	2.34916
H3050E09	NM_028407	2900054P12Rik		-1.34295	-0.651269	0.484953	0.738363	2.34916
H3100E10	NM_026521	3110006P09Rik		-1.24605	-0.729687	0.585601	0.762844	4.00744
H3088F12	BC021422	3110070M22Rik		-1.96211	-0.912034	0.464824	0.588926	0
H3156H06	NM_026313	3300001P08Rik		-1.9279	-0.647972	0.336103	0.667607	0
H3132C04	NM_025708	4432406C05Rik		-1.2863	-0.822845	0.639699	0.733933	3.05689
H3056C10	NM_175251	4432409D24Rik		-1.21794	-0.772282	0.63409	0.752655	4.68509
H3052D05	NM_172652	4632411B12Rik		-1.32179	-0.819298	0.619838	0.759872	2.53102
H3057C05	NM_178690	4732493F09Rik		-1.99424	-0.585563	0.293628	0.682754	0
H3108E11	AK029952	4921538N17Rik		-1.53759	-0.926162	0.602348	0.647744	1.01963
H3058H06	AA275367	4930553M18Rik		-1.64736	-0.571861	0.347139	0.707236	0.698718
H3048E04	BG066916	4930555L11Rik		-1.31837	-0.693701	0.52618	0.726742	2.53102
H3061F01	BG068085	4930562C15Rik		-1.35118	-0.491515	0.363767	0.754938	2.31484
H3155B12	NM_053180	4932702G04Rik		-1.30989	-0.454236	0.346774	0.763111	2.59988
H3060E05	NM_020586	5031400M07Rik		-1.52487	-0.588576	0.385983	0.711462	1.01963
H3142H05	NM_027215	5033425B17Rik		-1.67685	-0.451754	0.269406	0.74238	0.584003
H3129D11	AB093227	5430439H10Rik		-1.5745	-0.765198	0.485995	0.685672	0.954346
H3096D12	NM_172738	5730403M16Rik		-1.52115	-0.740642	0.486895	0.675745	1.01963
H3136F12	NM_177766	6030458H05		-1.90673	-1.00814	0.528728	0.603754	0
H3086B05	NM_027537	6330404A07Rik		-1.35745	-0.497941	0.36682	0.752015	2.31072
H3021B03	NM_145585	6330575P11Rik		-1.45206	-0.434166	0.299001	0.759121	1.59707
H3096D06	NM_178797	A230046P18		-1.46426	-0.536401	0.366329	0.734229	1.34925
H3084H06	NM_172587	A530086E13Rik		-1.69226	-0.927255	0.54794	0.638477	0.584003
H3120A06	NM_153806	AA408582		-1.47483	-0.703651	0.477105	0.699374	1.34925
H3052B06	NM_011075	Abcb1b		-1.90586	-1.18332	0.620885	0.55828	0
H3053F11	NM_013456	Actn3		-1.33954	-0.587255	0.4384	0.740161	2.34916
H3116G11	NM_009632	Adprtl2		-1.30656	-0.648856	0.496615	0.747937	2.59988
H3092A12	NM_172977	AI426938		-1.4491	-0.458239	0.316223	0.752738	1.59707
H3055C12	BC062949	AI450540		-1.16161	-0.677842	0.583537	0.758327	5.86257
H3055E05	NM_025816	AI591476		-1.78397	-0.988191	0.553928	0.607013	0.584003
H3051E06	NM_019977	Aldrl6		-1.49844	-0.809549	0.540261	0.688696	1.15422
H3049H05	NM_153319	Amot		-1.29143	-0.716186	0.55457	0.721138	2.86152
H3008H01	NM_010730	Anxa1		-2.12199	-0.686629	0.323579	0.643566	0
H3036A06	NM_007459	Ap2a2		-2.06017	-0.736172	0.357336	0.633694	0
H3080G10	NM_007462	Apc		-1.19212	-0.798283	0.669633	0.727411	5.19485
H3135B11	NM_019722	Arl2		-1.45468	-0.57291	0.39384	0.731227	1.59707
H3021E11	NM_007508	Atp6v1a1		-2.01875	-0.886988	0.439375	0.612878	0
H3116D01	NM_175029	Autl1		-1.25289	-0.522844	0.417311	0.759152	3.7427
H3050D11	AK083702	B230365D05Rik		-1.68543	-0.387176	0.22972	0.768607	0.584003
H3104D12	NM_033149	B3galt5		-1.19974	-0.646366	0.538754	0.76525	5.11223
H3104F07	NM_146018	B430214A04Rik		-1.28609	-0.620574	0.482529	0.743054	3.05689
H3008F11	NM_029510	Bcor		-1.51121	-0.812694	0.537777	0.687816	1.01963
H3094H06	NM_007546	Biklk		-1.57816	-0.423081	0.268085	0.757662	0.954346
H3108E10	NM_023336	Brd3		-1.41805	-0.719366	0.507293	0.719642	1.65719
H3039A11	NM_009774	Bub3		-1.71455	-0.665073	0.387898	0.676922	0.584003
H3084E10	NM_016859	Bysl		-1.31572	-0.56536	0.429696	0.748902	2.59988
H3116B12	NM_020585	C130038N16Rik		-1.25967	-0.852074	0.676427	0.742885	3.62623
H3136D05	BG074541	C1r		-1.95525	-0.679975	0.347769	0.656602	0
H3112D12	NM_172684	C230004D03Rik		-1.17442	-0.81287	0.692149	0.758968	5.70141
H3026A09	NM_146157	C230096C10Rik		-1.53272	-0.740823	0.483338	0.683786	1.01963
H3031G12	AK082815	C330027G06Rik		-1.40037	-0.547172	0.390733	0.734023	1.87135
H3052A11	BC043067	C430039G02Rik		-1.46643	-0.478375	0.326217	0.744351	1.34925
H3092D12	NM_145413	C530043G21Rik		-1.21485	-0.617411	0.508221	0.762023	4.68509
H3025F05	NM_172871	C530050O22Rik		-1.86275	-0.896093	0.48106	0.619838	0
H3038D12	NM_133780	C77892		-2.09869	-0.747997	0.356412	0.627446	0
H3081D12	NM_007597	Canx		-1.53429	-0.87783	0.57214	0.718978	1.01963
H3031E05	NM_007614	Catnb		-2.94887	-1.30239	0.441658	0.453632	0
H3087E05	NM_013733	Chaf1a		-1.75951	-0.973384	0.553212	0.628602	0.584003
H3115E05	NM_028083	Chaf1b		-1.49593	-1.06002	0.708602	0.687739	1.15422
H3127A11	NM_134083	Chc1l		-2.20185	-0.997713	0.453125	0.563675	0
H3076D06	NM_018777	Cldn6		-1.55328	-0.663109	0.426908	0.700558	0.954346
H3084E04	NM_016887	Cldn7		-1.31804	-0.738756	0.560494	0.727491	2.53102
H3159G06	NM_009931	Col4a1		-1.65369	-0.748092	0.452379	0.684903	0.698718
H3012C04	NM_175937	Cpeb2		-1.94047	-1.26517	0.651991	0.656264	0
H3112A04	NM_009949	Cpt2		-1.65326	-1.13993	0.689507	0.633081	0.698718
H3083E06	NM_013497	Creb3		-1.48438	-0.703504	0.473938	0.699814	1.34925
H3060A05	AK053197	Crim1		-1.69774	-0.786526	0.463279	0.656951	0.584003
H3025G08	NM_181417	Csrp2bp		-1.34921	-0.534821	0.396394	0.754869	2.31484
H3134H11	NM_024199	Cstf1		-1.32211	-0.523269	0.395784	0.754401	2.53102
H3040A12	NM_007794	Ctcf		-1.22388	-0.703871	0.575113	0.732559	4.37723
H3127E11	NM_025680	Ctnnbl1		-1.31272	-0.586562	0.446829	0.751463	2.59988
H3108H07	NM_007803	Cttn		-1.36475	-0.611483	0.448054	0.750432	2.31072
H3021D05	NM_029402	Cul2		-1.66967	-0.86694	0.51923	0.679571	0.584003
H3052B05	NM_027807	Cul5		-1.4927	-0.922903	0.618277	0.670619	1.15422
H3035C06	NM_019396	Cyhr1		-1.32706	-0.539752	0.406727	0.739048	2.53102
H3131C11	XM_144006	Cyp4x1		-1.26066	-0.748529	0.59376	0.734969	3.62623
H3059E12	NM_177471	D11Ertd461e		-1.79683	-0.459864	0.255931	0.735397	0.584003
H3136D12	AK051660	D130062J10Rik		-1.37288	-0.873194	0.636032	0.713944	2.06356
H3044E04	NM_027272	D13Ertd275e		-1.84902	-1.20278	0.650498	0.576625	0
H3104H07	AK122431	D14Wsu89e		-1.56109	-0.888128	0.568916	0.669141	0.954346
H3084D09	NM_181404	D330024H06Rik		-1.43476	-0.499836	0.348375	0.745595	1.6106
H3052G10	NM_177899	D330038O06		-1.39025	-0.746605	0.537028	0.715595	1.87135
H3090F06	NM_057172	D3Ertd330e		-1.88131	-0.806727	0.428812	0.632773	0
H3054B06	NM_133910	D5Ertd110e		-1.54935	-0.539369	0.348126	0.723086	0.954346
H3137D12	NM_178600	D7Wsu86e		-1.55295	-0.685112	0.441169	0.704873	0.954346
H3032F07	AK046551	D930008C07Rik		-1.2098	-0.543116	0.448931	0.760883	4.68509
H3112G10	NM_023118	Dab2	disabled homolog 2 (Drosophila)	-1.3233	-0.753508	0.569417	0.73341	2.53102
H3060B06	NM_026409	Ddx55		-1.4604	-0.693265	0.474708	0.7078	1.45304
H3144G11	NM_007861	Dld	dihydrolipoamide dehydrogenase	-1.17052	-0.593807	0.507303	0.757038	5.70141
H3133D03	BG074299	Dnaja3	DnaJ (Hsp40) homolog, subfamily A, member 3	-1.38961	-0.615935	0.443243	0.72028	1.87135
H3128F12	NM_019795	Dnajc7	DnaJ (Hsp40) homolog, subfamily C, member 7	-1.41448	-0.494041	0.349273	0.748917	1.75857
H3120F12	NM_010064	Dncic2		-2.25968	-0.860842	0.380957	0.594874	0
H3078A09	NM_172726	E130309D02Rik	RIKEN cDNA E130309D02 gene	-1.29462	-0.708224	0.547051	0.728008	2.86152
H3055G05	NM_153515	E230022H04Rik	RIKEN cDNA E230022H04 gene	-1.51248	-1.02821	0.679815	0.65537	1.01963
H3018G07	NM_144915	E330036I19Rik	RIKEN cDNA E330036I19 gene	-1.39803	-0.461852	0.330359	0.75576	1.87135
H3047E11	AK088541	E430019N21Rik		-1.65451	-1.24124	0.750215	0.639638	0.698718
H3100H12	NM_025380	Eef1e1	eukaryotic translation elongation factor 1 epsilon 1	-1.40845	-0.48484	0.344237	0.748047	1.75857
H3120F06	NM_007911	Efnb3	ephrin B3	-1.73656	-0.957299	0.551261	0.630303	0.584003
H3092E09	NM_007913	Egr1	early growth response 1	-1.82631	-0.988895	0.541473	0.644653	0.584003
H3022A07	AI480598	Eif2b3		-1.42319	-0.739132	0.519351	0.70197	1.65719
H3040G06	XM_148153	Eif4g1	eukaryotic translation initiation factor 4, gamma 1	-2.18992	-0.534444	0.244048	0.696267	0
H3060F06	NM_007945	Eps8	epidermal growth factor receptor pathway substrate 8	-1.47463	-0.872534	0.591699	0.681176	1.34925
H3055G12	NM_010169	F2r	coagulation factor II (thrombin) receptor	-1.51316	-0.890789	0.588694	0.671421	1.01963
H3133H11	NM_172606	F830029L24Rik		-1.49303	-1.01135	0.677382	0.678898	1.15422
H3004G10	BG063245	Fbxw1b		-1.72145	-0.680921	0.395551	0.676751	0.584003
H3133B06	NM_022657	Fgf23	fibroblast growth factor 23	-1.31148	-0.454904	0.346862	0.763106	2.59988
H3023H10	NM_010240	Ftl1	ferritin light chain 1	-1.43595	-0.867832	0.60436	0.738949	1.6106
H3023H09	NM_010240	Ftl1	ferritin light chain 1	-1.43818	-0.834487	0.580237	0.719742	1.6106
H3023H11	NM_010240	Ftl1	ferritin light chain 1	-1.68009	-0.91208	0.542877	0.655174	0.584003
H3088E05	NM_013463	Gla	galactosidase, alpha	-1.31501	-0.552053	0.41981	0.742661	2.59988
H3028E09	NM_010345	Grb10	growth factor receptor bound protein 10	-1.24728	-0.562107	0.450666	0.753866	3.7427
H3045A11	NM_146066	Gspt1	G1 to S phase transition 1	-1.62882	-0.649802	0.398941	0.691728	0.698718
H3031G05	NM_022011	Gtf2h2	general transcription factor II H, polypeptide 2	-1.70196	-0.952378	0.559577	0.6268	0.584003
H3095A06	NM_019581	Gtpbp2	GTP binding protein 2	-1.40837	-0.597205	0.42404	0.735963	1.75857
H3118A03	NM_008221	Hbb-y	hemoglobin Y, beta-like embryonic chain	-1.27964	-0.653762	0.510897	0.746381	3.05689
H3042C07	BG066377	Hbxap		-1.92692	-0.567918	0.294728	0.690378	0
H3036C12	NM_133808	Hdlbp	high density lipoprotein (HDL) binding protein	-1.55485	-0.60208	0.387227	0.712322	0.954346
H3040E06	AK035164	Hmga2	high mobility group AT-hook 2	-2.78122	-0.920502	0.33097	0.548642	0
H3079F01	NM_145942	Hmgcs1	3-hydroxy-3-methylglutaryl-Coenzyme A synthase 1	-2.15259	-0.709591	0.329646	0.63579	0
H3024H12	NM_031165	Hspa8		-1.49335	-0.802938	0.537675	0.71244	1.15422
H3136H12	BG074590	Ikbkb	inhibitor of kappaB kinase beta	-1.28804	-0.881711	0.68454	0.75641	2.86152
H3130B12	NM_008363	Irak1	interleukin-1 receptor-associated kinase 1	-1.29777	-0.711675	0.548382	0.734344	2.81314
H3126B06	BC062205	Itga3	integrin alpha 3	-1.24533	-0.562251	0.451488	0.751244	4.00744
H3134H10	AK088016	Itgb1	integrin beta 1 (fibronectin receptor beta)	-1.32727	-0.460072	0.346631	0.765681	2.53102
H3058C09	NM_010591	Jun	Jun oncogene	-2.51135	-1.10963	0.441846	0.514016	0
H3054H04	AI647068	Kcnn4	potassium intermediate/small conductance calcium-activated channel, subfamily N, member 4	-1.38035	-0.807766	0.585191	0.765142	2.03369
H3104B12	NM_145993	L3mbtl2		-1.25171	-0.610698	0.487892	0.76298	3.7427
H3108H12	NM_008482	Lamb1-1	laminin B1 subunit 1	-1.20315	-0.603333	0.501462	0.763112	4.93464
H3084F12	BC052715	Lars	leucyl-tRNA synthetase	-1.42637	-0.980362	0.687315	0.712522	1.65719
H3128G04	NM_008492	Ldh2		-1.72915	-0.795002	0.459765	0.65192	0.584003
H3116E11	BG072923	LOC240469		-1.30411	-0.685222	0.525432	0.725582	2.81314
H3048E05	NM_008517	Lta4h	Leukotriene A4 hydrolase	-1.54519	-0.557247	0.360633	0.720711	0.954346
H3128C04	NM_008540	Madh4		-2.04996	-0.969642	0.473005	0.584104	0
H3119E12	NM_010771	Matr3	matrin 3	-1.49243	-0.709163	0.475175	0.696733	1.15422
H3036F05	NM_146423	MOR162-5		-2.61178	-1.329	0.508849	0.468712	0
H3025C05	NM_008618	Mor2		-1.47869	-0.543434	0.36751	0.731877	1.34925
H3059E05	NM_008618	Mor2		-2.00528	-0.776917	0.387436	0.626637	0
H3052A04	NM_008618	Mor2		-1.79223	-1.0898	0.608071	0.601317	0.584003
H3102H12	NM_010816	Morc		-1.3884	-0.553829	0.398897	0.736723	1.87135
H3012A10	NM_019768	Morf4l2	mortality factor 4 like 2	-1.71263	-0.711561	0.415478	0.677697	0.584003
H3149B11	NM_008621	Mpp1	membrane protein, palmitoylated	-1.42362	-0.423576	0.297534	0.76478	1.65719
H3040F06	NM_008622	Mpv17	Mpv17 transgene, kidney disease mutant	-1.70736	-0.599713	0.351252	0.694485	0.584003
H3058E07	BG067819	Mtap4	microtubule-associated protein 4	-1.44059	-0.555654	0.385712	0.72803	1.6106
H3041B11	NM_138656	Mvd	mevalonate (diphospho) decarboxylase	-1.56482	-0.762578	0.487325	0.68977	0.954346
H3031C11	NM_019472	Myo10	myosin X	-1.95574	-0.802715	0.410441	0.625192	0
H3102E07	NM_011860	Nalp5	NACHT, leucine rich repeat and PYD containing 5	-1.61007	-0.740846	0.460133	0.688336	0.954346
H3052H11	NM_027350	Nars	asparaginyl-tRNA synthetase	-1.29776	-0.866206	0.667463	0.768602	2.81314
H3111C12	NM_023317	Nde1	nuclear distribution gene E homolog 1 (A nidulans)	-1.21708	-0.641953	0.527451	0.744335	4.68509
H3104B06	NM_010890	Nedd4	neural precursor cell expressed, developmentally down-regulted gene 4	-2.41961	-0.914631	0.378008	0.565857	0
H3127C11	NM_022656	Nisch	nischarin	-1.46546	-0.841328	0.574105	0.739447	1.34925
H3135G12	NM_011850	Nr0b2	nuclear receptor subfamily 0, group B, member 2	-1.32266	-0.810611	0.612865	0.72282	2.53102
H3124H07	NM_009697	Nr2f2	nuclear receptor subfamily 2, group F, member 2	-1.41191	-0.552474	0.391296	0.730521	1.75857
H3086F12	NM_172394	Nup88	nucleoporin 88	-1.31304	-0.458864	0.349468	0.765489	2.59988
H3078C09	NM_144500	Osbpl2	oxysterol binding protein-like 2	-1.29194	-0.836095	0.647162	0.728183	2.86152
H3050B09	BG067066	Pabpc4		-1.49876	-0.940829	0.627737	0.666621	1.01963
H3056A10	NM_145457	Paip1	polyadenylate binding protein-interacting protein 1	-1.33122	-0.721155	0.541724	0.747443	2.51988
H3030A07	AK076227	Pak2	p21 (CDKN1A)-activated kinase 2	-1.27441	-0.470022	0.368817	0.763839	3.34021
H3052B11	NM_008795	Pctk3	PCTAIRE-motif protein kinase 3	-1.50732	-0.895935	0.594391	0.690411	1.01963
H3080B11	NM_019745	Pdcd10	programmed cell death 10	-1.43018	-0.594591	0.415744	0.724198	1.6106
H3021H05	NM_026176	Pdcl	phosducin-like	-1.81628	-0.969677	0.533879	0.606555	0.584003
H3043E06	NM_008810	Pdha1	pyruvate dehydrogenase E1 alpha 1	-1.70627	-0.683465	0.40056	0.668785	0.584003
H3052F06	NM_008816	Pecam		-1.59683	-0.551274	0.345231	0.713928	0.954346
H3015E05	NM_021514	Pfkm	phosphofructokinase, muscle	-1.49014	-0.627303	0.420969	0.728108	1.15422
H3019E11	NM_019540	Pfpl	pore forming protein-like	-1.5281	-1.04101	0.681241	0.754624	1.01963
H3012G12	NM_008840	Pik3cd	phosphatidylinositol 3-kinase catalytic delta polypeptide	-1.41001	-0.456223	0.32356	0.756542	1.75857
H3030D10	CA976970	Pkm2	pyruvate kinase, muscle	-1.27818	-0.563582	0.440924	0.766508	3.34021
H3044D06	NM_010127	Pou6f1	POU domain, class 6, transcription factor 1	-1.87003	-0.805461	0.43072	0.632259	0
H3052H06	NM_080555	Ppap2b	phosphatidic acid phosphatase type 2B	-1.68924	-0.739318	0.437664	0.665396	0.584003
H3031A11	NM_008925	Prkcsh	protein kinase C substrate 80K-H	-1.64113	-0.967887	0.58977	0.616651	0.698718
H3136F06	NM_016979	Prkx	protein kinase, X-linked	-1.63389	-0.974133	0.596204	0.642197	0.698718
H3038C09	NM_144806	Prpsap2	phosphoribosyl pyrophosphate synthetase-associated protein 2	-2.24784	-0.815903	0.362972	0.602731	0
H3011A11	NM_134101	Psmd2	proteasome (prosome, macropain) 26S subunit, non-ATPase, 2	-1.47395	-0.556744	0.377722	0.731157	1.34925
H3086A07	NM_008960	Pten	phosphatase and tensin homolog	-1.62398	-0.781276	0.481088	0.677342	0.698718
H3056D11	NM_011197	Ptgfrn	prostaglandin F2 receptor negative regulator	-1.31619	-0.815708	0.61975	0.742013	2.59988
H3062H11	NM_011202	Ptpn11	protein tyrosine phosphatase, non-receptor type 11	-1.43899	-0.434099	0.30167	0.760073	1.6106
H3057E05	NM_011877	Ptpn21	protein tyrosine phosphatase, non-receptor type 21	-1.41314	-0.622899	0.440791	0.716971	1.75857
H3030F12	NM_023041	Pxf		-1.46696	-0.632371	0.431076	0.722893	1.34925
H3131E06	NM_024287	Rab6	RAB6, member RAS oncogene family	-1.18426	-0.676016	0.570833	0.765257	5.19485
H3048G04	BU056122	Rab6ip1	Rab6 interacting protein 1	-1.58334	-1.22051	0.770847	0.661879	0.954346
H3102H06	NM_019773	Rab9	RAB9, member RAS oncogene family	-1.515	-0.648832	0.428271	0.70208	1.01963
H3130C04	NM_145452	Rasa1	RAS p21 protein activator 1	-1.29357	-0.658822	0.509306	0.742253	2.86152
H3120E04	BC011441	Rbmxrt	RNA binding motif protein, X chromosome retrogene	-1.49826	-0.67175	0.448352	0.708019	1.15422
H3076C04	NM_011277	Rnf2	ring finger protein 2	-1.86022	-0.510213	0.274276	0.71429	0
H3122F09	NM_013762	Rpl3		-1.50501	-0.585933	0.389322	0.727185	1.01963
H3048F12	NM_019765	Rsn	restin (Reed-Steinberg cell-expressed intermediate filament-associated protein)	-1.47528	-0.577628	0.391539	0.722683	1.34925
H3016C12	NM_019685	Ruvbl1	RuvB-like protein 1	-1.74622	-0.64002	0.366517	0.674564	0.584003
H3030H06	NM_009431	Sh2bp1	SH2 domain binding protein 1 (tetratricopeptide repeat containing)	-1.15272	-0.587099	0.509316	0.765758	6.079
H3057D08	NM_011369	Shcbp1	Shc SH2-domain binding protein 1	-1.69638	-0.609959	0.359565	0.690965	0.584003
H3092E12	NM_009174	Siah2	seven in absentia 2	-1.5223	-0.50454	0.331432	0.734713	1.01963
H3045B12	NM_011390	Slc12a7	solute carrier family 12, member 7	-1.50182	-0.705117	0.469508	0.70198	1.01963
H3041G03	NM_021301	Slc15a2	solute carrier family 15 (H+/peptide transporter), member 2	-1.58024	-0.592937	0.375219	0.712606	0.954346
H3028A11	NM_008017	Smc2l1	SMC2 structural maintenance of chromosomes 2-like 1 (yeast)	-1.52031	-0.594131	0.390797	0.714899	1.01963
H3126F10	NM_009214	Sms	spermine synthase	-1.37118	-0.647661	0.47234	0.737716	2.06356
H3094B06	BC046419	Son	Son cell proliferation protein	-1.72866	-1.01553	0.587466	0.608786	0.584003
H3089F12	NM_009238	Sox4	SRY-box containing gene 4	-1.9469	-0.845437	0.434249	0.620371	0
H3129E11	NM_133903	Spon2	spondin 2, extracellular matrix protein	-1.43419	-0.790911	0.55147	0.701768	1.6106
H3122H06	NM_021507	Sqrdl	sulfide quinone reductase-like (yeast)	-1.26087	-0.698479	0.553964	0.717068	3.62623
H3123A05	NM_011490	Stau1	staufen (RNA binding protein) homolog 1 (Drosophila)	-2.13225	-0.971729	0.455729	0.581049	0
H3056B05	NM_178652	Supt3h		-1.3542	-0.773094	0.570885	0.723638	2.31484
H3075E11	NM_013676	Supt5h	suppressor of Ty 5 homolog (S. cerevisiae)	-2.41377	-0.815356	0.337793	0.59216	0
H3076H12	NM_011552	Tcof1	Treacher Collins Franceschetti syndrome 1, homolog	-1.352	-0.448021	0.331376	0.761802	2.31484
H3084H12	NM_025687	Tex12	testis expressed gene 12	-1.44053	-0.917995	0.637261	0.690652	1.6106
H3096C06	NM_009366	Tgfb1i4		-1.7571	-0.555074	0.315903	0.706602	0.584003
H3140G01	NM_011589	Timeless	timeless homolog (Drosophila)	-1.55315	-0.681665	0.438892	0.696619	0.954346
H3140B03	NM_144925	Tnrc6		-1.12373	-0.657785	0.58536	0.766517	6.41062
H3025F06	BE981235	Tomm20	translocase of outer mitochondrial membrane 20 homolog (yeast)	-1.41017	-0.476954	0.338225	0.748185	1.75857
H3066F12	BE957119	Trabid		-2.20437	-0.597957	0.27126	0.671298	0
H3027C06	NM_021450	Trpm7	transient receptor potential cation channel, subfamily M, member 7	-1.39697	-0.767136	0.549143	0.703774	1.87135
H3075A12	NM_025290	Tsga2	testis specific gene A2	-1.20277	-0.617894	0.513727	0.760535	4.93464
H3096C03	NM_011657	Tulp3	tubby-like protein 3	-1.27597	-0.580942	0.455293	0.749675	3.34021
H3082D12	NM_025356	Ube2d3	ubiquitin-conjugating enzyme E2D 3 (UBC4/5 homolog, yeast)	-1.29405	-0.778631	0.601703	0.719581	2.86152
H3131G06	NM_011665	Ube2i	ubiquitin-conjugating enzyme E2I	-1.18851	-0.812891	0.683956	0.768764	5.19485
H3082H12	NM_021402	Ube2j2	ubiquitin-conjugating enzyme E2, J2 homolog (yeast)	-1.25611	-0.877671	0.698724	0.753411	3.62623
H3088D06	NM_009472	Unc5c	unc-5 homolog C (C. elegans)	-2.10945	-0.667142	0.316263	0.649129	0
H3052C10	NM_024258	Usp16	ubiquitin specific peptidase 16	-1.81373	-1.20259	0.663048	0.617349	0.584003
H3092C02	NM_198091	Usp2	ubiquitin specific peptidase 2	-1.46664	-0.504286	0.343838	0.741564	1.34925
H3018D06	NM_009481	Usp9x	ubiquitin specific peptidase 9, X chromosome	-1.53117	-0.678056	0.442835	0.702929	1.01963
H3020C04	BG064482	Xpo4	exportin 4	-1.20294	-0.611957	0.50872	0.760221	4.93464
H3047G05	NM_011273	Xpr1	xenotropic and polytropic retrovirus receptor 1	-1.32808	-0.904529	0.681079	0.715446	2.53102
H3048H06	NM_011916	Xrn1	5'-3' exoribonuclease 1	-1.38364	-0.537302	0.388325	0.74417	1.87135
H3045E04	NM_016875	Ybx2	Y box protein 2	-1.54639	-0.534988	0.345959	0.729381	0.954346
H3083C11	NM_018871	Ywhag	3-monooxygenase/tryptophan 5-monooxygenase activation protein, gamma polypeptide	-1.51897	-0.894612	0.588958	0.662355	1.01963
H3126H06	NM_133228	Zfp72		-1.52054	-0.594129	0.390736	0.708871	1.01963
