# Supplementary material for: Epigenetic Activation of a Subset of mRNAs by eIF4E Explains Its Effects on Cell Proliferation
Source: PLoS One. 2007 Feb 21;2(2):e242. doi: 10.1371/journal.pone.0000242 (PMC1797416; doi:10.1371/journal.pone.0000242)
Supplement: Table S4 — Functional analysis of translationally activated genes. Genes that were translationally activated by induced eIF4E (SAM q<0.1) were searched for overrepresentation of functional categories as defined by the gene ontology consortium, the UTRSite and the targetscan miRNA database. (0.03 MB XLS) [file pone.0000242.s004.xls]

## Sheet: Sheet1
Table S4. Functional analysis of translationally activated genes.
SYSTEM	GOID	TERM	P VALUE	ENRICHMENT	IN LIST	TOTAL LIST	IN BKG	TOTAL BKG	GENES
P	GO:0044249	cellular biosynthesis	1.0458e-06	2.11821	38	202	377	4245	4933425L03Rik, Rps24, Rpl32, 1100001I22Rik, Cth, Grhpr, 4930517K11Rik, Pmm1, Rpl12, Dctd, Rps7, Rpl39, Rpl26, Dgat2, Rps3a, Rpl29, Gnpnat1, Nmt1, Rps15a, Rps13, Rpl30, Rpl13, Mrpl13, Psph, Rpl23, Pigq, Qdpr, Ppp1r15b, Rpl35, Rpl37, Rpl27, Atp5g1, Srp9, Fau, Rpl15, Mrpl18, Rps26, Tph2
P	GO:0009059	macromolecule biosynthesis	1.14213e-06	2.4155	30	202	261	4245	Rps3a, 4933425L03Rik, Rps24, Rpl29, Gnpnat1, Nmt1, Rpl32, Rps15a, Rps13, Rpl30, 1100001I22Rik, Mrpl13, Rpl13, Rpl23, 4930517K11Rik, Pmm1, Pigq, Rpl12, Ppp1r15b, Rpl35, Rpl37, Rps7, Rpl27, Rpl39, Rpl26, Fau, Srp9, Rpl15, Rps26, Mrpl18
P	GO:0009058	biosynthesis	1.76364e-06	2.02066	40	202	416	4245	4933425L03Rik, Rps24, Rpl32, 1100001I22Rik, Cth, Grhpr, 4930517K11Rik, Pmm1, Rpl12, Dctd, Rps7, Rpl39, Rpl26, Dgat2, Rps3a, Rpl29, Gnpnat1, Nmt1, Rps15a, Rps13, Rpl30, Rpl13, Mrpl13, Psph, Rpl23, Pigq, Cds2, Qdpr, Ppp1r15b, Rpl35, Rpl37, Rpl27, Dhcr7, Atp5g1, Srp9, Fau, Rpl15, Mrpl18, Rps26, Tph2
P	GO:0006412	protein biosynthesis	1.85657e-06	2.46199	28	202	239	4245	Rps3a, 4933425L03Rik, Rps24, Rpl29, Nmt1, Rpl32, Rps15a, Rps13, Rpl30, 1100001I22Rik, Mrpl13, Rpl13, Rpl23, 4930517K11Rik, Pigq, Rpl12, Ppp1r15b, Rpl35, Rpl37, Rps7, Rpl27, Rpl39, Rpl26, Fau, Srp9, Rpl15, Rps26, Mrpl18
P	GO:0007028	cytoplasm organization and biogenesis	0.000211657	3.35019	11	202	69	4245	Rps3a, Rpl12, Rps24, Rpl29, Rps7, Pes1, Rpl27, Itga5, Rpl13, Rpl26, Ipo9
P	GO:0042254	ribosome biogenesis and assembly	0.000427	3.33569	10	202	63	4245	Rps3a, Rpl12, Rps24, Rpl29, Rps7, Pes1, Rpl27, Rpl13, Rpl26, Ipo9
P	GO:0007046	ribosome biogenesis	0.000981802	3.26093	9	202	58	4245	Rps3a, Rpl12, Rps24, Rpl29, Rps7, Pes1, Rpl27, Rpl13, Rpl26
P	GO:0042773	ATP synthesis coupled electron transport	0.00162183	10.5074	3	202	6	4245	Uqcrb, Ndufs7, Ndufv2
P	GO:0042775	ATP synthesis coupled electron transport (sensu Eukaryota)	0.00162183	10.5074	3	202	6	4245	Uqcrb, Ndufs7, Ndufv2
P	GO:0009070	serine family amino acid biosynthesis	0.00424643	7.88057	3	202	8	4245	Cth, Grhpr, Psph
P	GO:0019933	cAMP-mediated signaling	0.00851154	6.30446	3	202	10	4245	Gnaq, Gnai2, Pclo
P	GO:0019935	cyclic-nucleotide-mediated signaling	0.00851154	6.30446	3	202	10	4245	Gnaq, Gnai2, Pclo
P	GO:0006610	ribosomal protein import into nucleus	0.0113802	10.5074	2	202	4	4245	Rpl23, Ipo9
P	GO:0006800	oxygen and reactive oxygen species metabolism	0.0130152	4.00283	4	202	21	4245	Gpx2, Ccs, Ppp1r15b, Gpx4
P	GO:0006954	inflammatory response	0.0153601	3.82088	4	202	22	4245	Cxcl1, Fcgr1, Stab1, Mif
P	GO:0009069	serine family amino acid metabolism	0.0183624	4.84958	3	202	13	4245	Cth, Grhpr, Psph
P	GO:0006120	mitochondrial electron transport, NADH to ubiquinone	0.0184079	8.40594	2	202	5	4245	Ndufs7, Ndufv2
P	GO:0006564	L-serine biosynthesis	0.0184079	8.40594	2	202	5	4245	Grhpr, Psph
P	GO:0006825	copper ion transport	0.0184079	8.40594	2	202	5	4245	Ccs, Cp
P	GO:0030318	melanocyte differentiation	0.0184079	8.40594	2	202	5	4245	Gnaq, Ednrb
P	GO:0043473	pigmentation	0.0184079	8.40594	2	202	5	4245	Gnaq, Ednrb
P	GO:0048066	pigmentation during development	0.0184079	8.40594	2	202	5	4245	Gnaq, Ednrb
P	GO:0050931	pigment cell differentiation	0.0184079	8.40594	2	202	5	4245	Gnaq, Ednrb
P	GO:0009309	amine biosynthesis	0.0208068	3.50248	4	202	24	4245	Cth, Grhpr, Psph, Tph2
P	GO:0044271	nitrogen compound biosynthesis	0.0208068	3.50248	4	202	24	4245	Cth, Grhpr, Psph, Tph2
P	GO:0006119	oxidative phosphorylation	0.0273046	3.23305	4	202	26	4245	Uqcrb, Ndufs7, Ndufv2, Atp5g1
P	GO:0006563	L-serine metabolism	0.0364234	6.00424	2	202	7	4245	Grhpr, Psph
P	GO:0006979	response to oxidative stress	0.0382705	3.7085	3	202	17	4245	Gpx2, Ppp1r15b, Gpx4
P	GO:0007067	mitosis	0.044509	2.17395	6	202	58	4245	Mad2l1bp, 5730445M16Rik, Aurkb, Cetn3, Cdc25a, Pes1
P	GO:0007267	cell-cell signaling	0.0458351	2.38805	5	202	44	4245	Gnaq, Pclo, Wnt6, Tmod2, Tph2
P	GO:0006305	DNA alkylation	0.0471491	5.25371	2	202	8	4245	Aurkb, Dnmt3a
P	GO:0006306	DNA methylation	0.0471491	5.25371	2	202	8	4245	Aurkb, Dnmt3a
P	GO:0007187	G-protein signaling, coupled to cyclic nucleotide second messenger	0.0471491	5.25371	2	202	8	4245	Gnaq, Gnai2
P	GO:0007188	G-protein signaling, coupled to cAMP nucleotide second messenger	0.0471491	5.25371	2	202	8	4245	Gnaq, Gnai2
P	GO:0000087	M phase of mitotic cell cycle	0.047771	2.1371	6	202	59	4245	Mad2l1bp, 5730445M16Rik, Aurkb, Cetn3, Cdc25a, Pes1
C	GO:0005840	ribosome	1.14923e-11	4.84958	24	202	104	4245	Rps3a, 4933425L03Rik, Rps24, Rpl29, Rpl32, Rps15a, Rps13, Rpl30, 1100001I22Rik, Mrpl13, Rpl13, Rpl23, 4930517K11Rik, Rpl12, Rpl35, Rpl37, Rps7, Rpl27, Rpl39, Rpl26, Fau, Rpl15, Rps26, Mrpl18
C	GO:0005830	cytosolic ribosome (sensu Eukaryota)	3.24825e-10	7.74231	14	202	38	4245	Rps3a, Rpl12, Rps24, Rpl29, Rpl32, Rpl37, Rps13, Rps7, Rpl13, Rpl39, Rpl27, Rpl26, Rpl23, 4930517K11Rik
C	GO:0030529	ribonucleoprotein complex	7.15943e-09	3.18063	28	202	185	4245	Rod1, Rps3a, 4933425L03Rik, Rps24, Rpl29, Rpl32, Rps15a, Rps13, Rpl30, 1100001I22Rik, Mrpl13, Rpl13, Rpl23, Snrpd2, 4930517K11Rik, Rpl12, Rpl35, Rpl37, Rps7, Trim21, Rpl27, Rpl39, Rpl26, Fau, Srp9, Rpl15, Rps26, Mrpl18
C	GO:0005842	cytosolic large ribosomal subunit (sensu Eukaryota)	3.41798e-06	15.0106	5	202	7	4245	Rpl39, Rpl26, Rpl32, Rpl37, 4930517K11Rik
C	GO:0015934	large ribosomal subunit	0.000523214	5.25371	6	202	24	4245	Mrpl13, Rpl39, Rpl26, Rpl32, Rpl37, 4930517K11Rik
C	GO:0005829	cytosol	0.000628824	2.26109	17	202	158	4245	Gpx2, Rps3a, Rpl12, Rps24, Gpx4, Rpl29, Rpl32, Rpl37, Rps13, Rps7, Rpl13, Rpl39, Rpl27, Ube2g2, Rpl26, Rpl23, 4930517K11Rik
C	GO:0005843	cytosolic small ribosomal subunit (sensu Eukaryota)	0.0113202	5.73132	3	202	11	4245	Rps24, Rps13, Rps7
C	GO:0016283	eukaryotic 48S initiation complex	0.0113202	5.73132	3	202	11	4245	Rps24, Rps13, Rps7
C	GO:0016282	eukaryotic 43S preinitiation complex	0.0146007	5.25371	3	202	12	4245	Rps24, Rps13, Rps7
C	GO:0000151	ubiquitin ligase complex	0.0273465	4.20297	3	202	15	4245	Rbx1, Ube2l3, Rnf11
C	GO:0005885	Arp2/3 protein complex	0.0364234	6.00424	2	202	7	4245	Arpc1b, Arpc3
F	GO:0003735	structural constituent of ribosome	9.19374e-12	4.89666	24	202	103	4245	Rps3a, 4933425L03Rik, Rps24, Rpl29, Rpl32, Rps15a, Rps13, Rpl30, 1100001I22Rik, Mrpl13, Rpl13, Rpl23, 4930517K11Rik, Rpl12, Rpl35, Rpl37, Rps7, Rpl27, Rpl39, Rpl26, Fau, Rpl15, Rps26, Mrpl18
F	GO:0005198	structural molecule activity	1.55286e-07	2.92185	26	202	187	4245	Rps3a, 4933425L03Rik, Rps24, Rpl29, Rpl32, Rps15a, Rps13, Rpl30, Vil2, 1100001I22Rik, Mrpl13, Rpl13, Arpc3, Rpl23, 4930517K11Rik, Rpl12, Rpl35, Rpl37, Rps7, Rpl27, Rpl39, Rpl26, Fau, Rpl15, Rps26, Mrpl18
F	GO:5UTR_U0011	Terminal Oligopyrimidine Tract (TOP)	0.00252263	2.51265	11	202	92	4245	Rod1, Rps3a, Rpl32, Rpl37, Rps13, Rpl30, 1100001I22Rik, Rpl13, Zfp296, Rpl23, Nfyc
F	GO:0005375	copper ion transporter activity	0.0113802	10.5074	2	202	4	4245	Ccs, Cp
F	GO:5UTR_U0035	NEW	0.0113802	10.5074	2	202	4	4245	Ndufaf1, Rpl15
F	GO:0005544	calcium-dependent phospholipid binding	0.0146007	5.25371	3	202	12	4245	Anxa11, Pclo, Doc2a
F	GO:0003954	NADH dehydrogenase activity	0.0183624	4.84958	3	202	13	4245	Ndufs7, Ndufv2, Ndufaf1
F	GO:0008137	NADH dehydrogenase (ubiquinone) activity	0.0183624	4.84958	3	202	13	4245	Ndufs7, Ndufv2, Ndufaf1
F	GO:0050136	NADH dehydrogenase (quinone) activity	0.0183624	4.84958	3	202	13	4245	Ndufs7, Ndufv2, Ndufaf1
F	GO:0004602	glutathione peroxidase activity	0.0184079	8.40594	2	202	5	4245	Gpx2, Gpx4
F	GO:0004601	peroxidase activity	0.0226105	4.50318	3	202	14	4245	Gpx2, Prdx4, Gpx4
F	GO:0016684	oxidoreductase activity, acting on peroxide as acceptor	0.0226105	4.50318	3	202	14	4245	Gpx2, Prdx4, Gpx4
F	GO:0003924	GTPase activity	0.0236438	2.83984	5	202	37	4245	Gnaq, Gnai2, Gnai1, Rragc, Rras2
F	GO:0016655	oxidoreductase activity, acting on NADH or NADPH, quinone or similar compound as acceptor	0.0273465	4.20297	3	202	15	4245	Ndufs7, Ndufv2, Ndufaf1
F	GO:0016209	antioxidant activity	0.0444458	3.50248	3	202	18	4245	Gpx2, Prdx4, Gpx4
F	GO:miR-208	miR-208	0.0458351	2.38805	5	202	44	4245	Meis1, Rod1, H2afz, Ednrb, Csnk2a2
F	GO:0046915	transition metal ion transporter activity	0.0471491	5.25371	2	202	8	4245	Ccs, Cp
