# Supplementary material for: Epigenetic Activation of a Subset of mRNAs by eIF4E Explains Its Effects on Cell Proliferation
Source: PLoS One. 2007 Feb 21;2(2):e242. doi: 10.1371/journal.pone.0000242 (PMC1797416; doi:10.1371/journal.pone.0000242)
Supplement: Table S5 — Functional analysis of translationally repressed genes. Genes that were translationally repressed by induced eIF4E (SAM q<0.1) were searched for overrepresentation of functional categories as defined by the gene ontology consortium, the UTRSite and the targetscan miRNA database. (0.03 MB XLS) [file pone.0000242.s005.xls]

## Sheet: Sheet1
Table S5. Functional analysis of translationally repressed genes.
SYSTEM	GOID	TERM	UNCORRECTED P VALUE	ENRICHMENT	IN LIST	TOTAL LIST	IN BKG	TOTAL BKG	GENES
P	GO:0001702	gastrulation (sensu Deuterostomia)	0.00118323	7.0515	4	301	8	4245	Ldb1, Amot, Ppap2b, Rnf2
P	GO:0010003	gastrulation (sensu Mammalia)	0.00118323	7.0515	4	301	8	4245	Ldb1, Amot, Ppap2b, Rnf2
P	GO:0048276	gastrulation (sensu Vertebrata)	0.00118323	7.0515	4	301	8	4245	Ldb1, Amot, Ppap2b, Rnf2
P	GO:0016125	sterol metabolism	0.00277914	3.84627	6	301	22	4245	Hdlbp, Fdft1, Mvd, Hmgcs1, Sc4mol, Vldlr
P	GO:0016126	sterol biosynthesis	0.00318189	5.6412	4	301	10	4245	Fdft1, Mvd, Hmgcs1, Sc4mol
P	GO:0006066	alcohol metabolism	0.00779908	2.18497	11	301	71	4245	Mvd, Pgm3, Galk1, Vldlr, Pkm2, Hdlbp, Fdft1, Hmgcs1, Sc4mol, Pdha1, Pfkm
P	GO:0006720	isoprenoid metabolism	0.00889702	6.04414	3	301	7	4245	Fdft1, Mvd, Adh5
P	GO:0009798	axis specification	0.00889702	6.04414	3	301	7	4245	Ldb1, Apc, Rnf2
P	GO:0008202	steroid metabolism	0.0110394	2.66813	7	301	37	4245	Osbpl2, Hdlbp, Fdft1, Mvd, Hmgcs1, Sc4mol, Vldlr
P	GO:0008203	cholesterol metabolism	0.0116241	3.35785	5	301	21	4245	Hdlbp, Fdft1, Mvd, Hmgcs1, Vldlr
P	GO:0016477	cell migration	0.0127876	2.13682	10	301	66	4245	Pten, Nisch, Itga3, Nr2f2, Dcx, Efnb3, Amot, Unc5c, Tgfbr1, Vcl
P	GO:0006695	cholesterol biosynthesis	0.0192798	4.701	3	301	9	4245	Fdft1, Mvd, Hmgcs1
P	GO:0007369	gastrulation	0.0246962	3.31835	4	301	17	4245	Ldb1, Amot, Ppap2b, Rnf2
P	GO:0001776	immune cell homeostasis	0.0252829	7.0515	2	301	4	4245	Ikbkb, Pik3cd
P	GO:0001782	B cell homeostasis	0.0252829	7.0515	2	301	4	4245	Ikbkb, Pik3cd
P	GO:0016568	chromatin modification	0.0253507	2.01471	9	301	63	4245	Bcor, Morf4l2, Ruvbl1, Rcbtb1, L3mbtl2, Hdac11, Mll3, Rbbp7, Rnf2
P	GO:0030334	regulation of cell migration	0.0300977	3.134	4	301	18	4245	Amot, Nisch, Unc5c, Vcl
P	GO:0009952	anterior/posterior pattern formation	0.0330366	2.61166	5	301	27	4245	Mllt3, Ldb1, Nr2f2, Apc, Rnf2
P	GO:0006595	polyamine metabolism	0.0402599	5.6412	2	301	5	4245	Srm, Sms
P	GO:0008299	isoprenoid biosynthesis	0.0402599	5.6412	2	301	5	4245	Fdft1, Mvd
P	GO:0009948	anterior/posterior axis specification	0.0402599	5.6412	2	301	5	4245	Ldb1, Rnf2
P	GO:0000122	negative regulation of transcription from RNA polymerase II promoter	0.0412184	2.22679	6	301	38	4245	AI591476, Tle4, Trim28, 1700023B02Rik, Rbbp7, Rnf2
P	GO:0006445	regulation of translation	0.0494359	2.3505	5	301	30	4245	3300001M20Rik, Eif4g1, Nanos1, Pum2, Paip1
C	GO:0005832	chaperonin-containing T-complex	0.00535187	7.0515	3	301	6	4245	Cct4, Cct2, Tcp1
C	GO:0005833	hemoglobin complex	0.0132349	9.40199	2	301	3	4245	Hbb-y, Hba-a1
C	GO:0005741	mitochondrial outer membrane	0.0192798	4.701	3	301	9	4245	Tomm20, Mfn1, Pdcd8
C	GO:0031968	organelle outer membrane	0.0342204	3.84627	3	301	11	4245	Tomm20, Mfn1, Pdcd8
F	GO:miR-505	miR-505	2.01468e-05	3.25454	15	301	65	4245	Ddx3y, Rasa1, Son, Pum2, Crim1, Mbnl1, Paip1, Morf4l2, Ube2d3, Pdcd10, Xrn1, Canx, Cpeb2, Frap1, Ilf2
F	GO:0008017	microtubule binding	0.00042256	5.28862	6	301	16	4245	Rsn, Hook3, Dcx, Macf1, Nde1, Apc
F	GO:miR-204	miR-204	0.00118665	2.2994	15	301	92	4245	Hook3, Eef1e1, Ap3m1, Mbnl1, Eps8, Ywhag, Ap2a2, Myo10, Mllt3, Xrn1, Efnb3, Rab14, Hmga2, Rab6ip1, Zfp91
F	GO:0015631	tubulin binding	0.00162095	4.2309	6	301	20	4245	Rsn, Hook3, Dcx, Macf1, Nde1, Apc
F	GO:miR-299	miR-299	0.00176869	2.62937	11	301	59	4245	Pum2, Crsp2, Cul5, Ctcf, Mbnl1, Vldlr, Ube2d3, Sox4, Ube2j2, Actn4, Cpeb2
F	GO:0004174	electron-transferring-flavoprotein dehydrogenase activity	0.00461995	14.103	2	301	2	4245	Etfdh, Pdcd8
F	GO:0016649	oxidoreductase activity, acting on the CH-NH group of donors, quinone or similar compound as acceptor	0.00461995	14.103	2	301	2	4245	Etfdh, Pdcd8
F	GO:0042577	lipid phosphatase activity	0.00461995	14.103	2	301	2	4245	Pten, Ppap2b
F	GO:0051082	unfolded protein binding	0.00580287	2.39034	10	301	59	4245	Clpx, Abce1, Cct4, Cct2, Tcp1, Chaf1a, Canx, Hspa8, Dnajc7, Dnaja3
F	GO:miR-485-5p	miR-485-5p	0.00972354	2.3505	9	301	54	4245	Mllt3, Ube2i, Pctk3, Pou6f1, Hmga2, Ctcf, Dnaja3, Ywhag, Zfp91
F	GO:miR-183	miR-183	0.0106162	2.09639	11	301	74	4245	Ap3m1, Tle4, Mbnl1, Vil2, B3gnt1, Dcx, Pdcd4, Itgb1, Ppp2cb, Cpeb2, Egr1
F	GO:0016564	transcriptional repressor activity	0.0112587	2.45269	8	301	46	4245	Zfp263, AI591476, Tle4, Trim28, 1700023B02Rik, Rbbp7, Rnf2, Strm
F	GO:miR-503	miR-503	0.0115215	2.16969	10	301	65	4245	Ddx3y, Usp2, Sema6a, Tle4, Ccnd1, Xpo4, Eif4g1, Macf1, Hmga2, Cpeb2
F	GO:0005201	extracellular matrix structural constituent	0.0116241	3.35785	5	301	21	4245	Col1a2, Col4a1, Lamc1, Col6a2, Lamb1-1
F	GO:0016765	transferase activity, transferring alkyl or aryl (other than methyl) groups	0.0116241	3.35785	5	301	21	4245	Srm, Mat1a, Gsto1, Fdft1, Sms
F	GO:0004022	alcohol dehydrogenase activity	0.0132349	9.40199	2	301	3	4245	Adh5, Ltb4dh
F	GO:0019825	oxygen binding	0.0132349	9.40199	2	301	3	4245	Hbb-y, Hba-a1
F	GO:0019200	carbohydrate kinase activity	0.0135253	5.28862	3	301	8	4245	Galk1, Prpsap2, Pfkm
F	GO:miR-33	miR-33	0.018915	2.11545	9	301	60	4245	Slc39a8, Clpx, Morf4l2, Ube2d3, Mllt3, Hmga2, Hspa8, Ptgfrn, Cpeb2
F	GO:miR-433-3p	miR-433-3p	0.0228164	2.16969	8	301	52	4245	Rsn, Cul5, Mbnl1, Hp1bp3, Lamc1, Zdhhc7, Hnrpr, Rnf2
F	GO:miR-375	miR-375	0.0243932	2.29584	7	301	43	4245	Kctd4, Lamc1, Sema6a, Mbnl1, Supt3h, Cpeb2, Xpr1
F	GO:miR-134	miR-134	0.0284494	2.71211	5	301	26	4245	Pum2, Mbnl1, Irak1, Itgb1, Cpeb2
F	GO:miR-216	miR-216	0.0287152	2.41766	6	301	35	4245	Lamc1, Pten, Crim1, Matr3, Bub3, Zfp91
F	GO:miR-376	miR-376	0.0325606	2.3505	6	301	36	4245	Rasa1, Lamc1, Pum2, Rbms1, Zdhhc7, Nedd4
F	GO:miR-331	miR-331	0.0330366	2.61166	5	301	27	4245	Usp2, Crim1, Slc25a1, Sema6a, Nisch
F	GO:miR-21	miR-21	0.0378042	2.10045	7	301	47	4245	Rasa1, Crim1, Matr3, Pdcd4, Mbnl1, Ube2d3, Trpm7
F	GO:0004842	ubiquitin-protein ligase activity	0.0460434	2.16969	6	301	39	4245	Siah2, Ube2i, Ube2j2, Nedd4, Ube2d3, Rnf2
