# Supplementary material for: Epigenetic Activation of a Subset of mRNAs by eIF4E Explains Its Effects on Cell Proliferation
Source: PLoS One. 2007 Feb 21;2(2):e242. doi: 10.1371/journal.pone.0000242 (PMC1797416; doi:10.1371/journal.pone.0000242)
Supplement: Table S6 — Summary table of ribosomal protein mRNA changes induced by eIF4E overexpression. Results from the microarray analyses (preliminary and final), figures 2, 3 and 4 for ribosomal protein mRNAs are summarized. (0.02 MB XLS) [file pone.0000242.s006.xls]

## Sheet: Sheet1
Table S6. Summary table of ribosomal protein mRNA changes induced by eIF4E overexpression.
ribosomal protein	array fold change	protein fold increasea	polysome shiftb	protein fold decrasec
S3a	1.5	NDd	ND	ND
S6	ND	<1.2	ND	<1.2
S7	2.2	ND	ND	ND
S9	2.1	ND	ND	ND
S13	1.6	ND	ND	ND
S15a	2.0	ND	ND	ND
S17	ND	ND	-	ND
S20	1.6	ND	ND	ND
S21	1.6	ND	ND	ND
S24	2.1	ND	ND	ND
S25	2.1	ND	ND	ND
S26	1.6	ND	ND	ND
S27	1.5	ND	ND	ND
L5	ND	ND	ND	<1.2
L7a	1.9	<1.2	ND	<1.2
L9	ND	<1.2	-	ND
L12	2.2	ND	ND	ND
L13	2.5	2.5	ND	3.6
L15	4.0	ND	ND	ND
L17	1.7	ND	ND	ND
L23	1.5	3.0	+	2.3
L26	1.6	2.7	ND	2.0
L27	3.0	ND	ND	ND
L29	1.6	2.5	ND	2.3
L32	1.7	2.6	ND	7.7
L34	2.5	4.5	+	2.2
L35	2.3	2.5	ND	5.6
L37	1.4	ND	ND	ND
L37a	2.1	ND	ND	ND
L39	1.9	2.5	ND	3.3
mitochondrial L18	4.5	ND	ND	ND
mitochondrial L13	1.8	ND	ND	ND
a: protein fold increase following eIF4E induction was determined using NIH image on Western blots of extracts from uninduced and induced 3T3-tTA-eIF4E cells (Fig. 2)
b: increase in the recrutment of mRNA to polysomes following eIF4E induction was determined by RT-PCR from RNA extracted from uninduced and induced 3T3-tTA-eIF4E cells (Fig.3). "+" indicates a shift, "-" indicates a lack of shift
c: protein fold decrease following treatment with siRNA against eIF4E was determined using NIH image on Western blots of extracts from NIH 3T3 cells (Fig. 4)
d: ND; not determined
